# Supplementary material for: Polypyrimidine tract binding protein 1 regulates the activation of mouse CD8 T cells
Source: Eur J Immunol. 2022 Apr 29;52(7):1058–68. doi: 10.1002/eji.202149781 (PMC9546061; doi:10.1002/eji.202149781)
Supplement: Supplementary file 1 — Data S1 [file EJI-52-1058-s003.xlsx]

## Sheet: Activated_vs_naive_control_DEG
Gene	Gene_ID	baseMean	log2FoldChange_activated_vs_naive	lfcSE	stat	pvalue	padj	Change_upon_activation_in_P1KO	Altered_abundance_upon_P1KO	Altered_splicing_upon_activation_in_control	Bound_by_PTBP1_in_3UTR	Naive_Ctrl_1_normalised_counts	Naive_Ctrl_2_normalised_counts	Naive_Ctrl_3_normalised_counts	Naive_Ctrl_4_normalised_counts	Activated_Ctrl_1_normalised_counts	Activated_Ctrl_2_normalised_counts	Activated_Ctrl_3_normalised_counts	Activated_Ctrl_4_normalised_counts
Mrpl15	ENSMUSG00000033845	731.726	1.70899	0.323197	5.28702	1.24325e-07	4.14866e-07	Increased	Neither	FALSE	FALSE	595.421	236.384	286.375	200.311	1394.83	640.872	1177.56	1322.05
Gm6104	ENSMUSG00000062588	7.42145	2.94504	0.682471	3.97947	6.9068e-05	0.000162884	Unchanged	Neither	FALSE	FALSE	0.699672	1.77733	0	1.25982	9.41744	7.06845	10.8631	28.2858
Rb1cc1	ENSMUSG00000025907	250.156	-1.57612	0.186882	-8.43094	3.42906e-17	2.85575e-16	Decreased	Neither	FALSE	FALSE	363.13	418.56	382.57	340.151	145.447	128.017	115.149	108.224
Pcmtd1	ENSMUSG00000051285	252.179	-1.60778	0.196051	-8.19806	2.44289e-16	1.89649e-15	Decreased	Neither	FALSE	FALSE	316.952	421.226	386.993	400.622	100.453	139.013	120.581	131.59
Gm9826	ENSMUSG00000048538	45.6579	1.94216	0.293694	6.59182	4.34478e-11	2.10061e-10	Increased	Neither	FALSE	FALSE	19.5908	18.6619	15.4797	18.8973	62.7829	81.6798	79.3009	68.8697
Gm26901	ENSMUSG00000097797	6.80374	2.13169	0.641758	3.2308	0.00123442	0.00241831	Unchanged	Neither	FALSE	FALSE	0.699672	4.44332	0	2.51964	13.603	14.9223	10.8631	7.3789
Gm15452	ENSMUSG00000084353	11.1968	3.0864	0.577699	5.03233	4.84545e-07	1.4979e-06	Increased	Neither	FALSE	FALSE	0.699672	2.66599	3.31708	0	24.0668	17.2784	20.64	20.9069
Rrs1	ENSMUSG00000061024	116.027	1.66088	0.233164	7.1177	1.09744e-12	6.18421e-12	Increased	Neither	FALSE	FALSE	52.4754	70.2044	44.2278	51.6525	163.236	202.629	153.17	190.622
Vcpip1	ENSMUSG00000045210	295.437	-1.07513	0.178983	-6.00611	1.90027e-09	7.82077e-09	Unchanged	Neither	FALSE	FALSE	396.015	456.773	379.253	375.426	161.143	211.268	186.846	196.771
Snhg6	ENSMUSG00000098234	226.622	1.12591	0.197047	5.71297	1.1102e-08	4.18556e-08	Unchanged	Neither	FALSE	FALSE	148.331	157.293	132.683	125.982	246.946	341.642	309.599	350.498
Cops5	ENSMUSG00000025917	2340.78	1.66887	0.187623	8.89455	5.86543e-19	5.53635e-18	Increased	Neither	FALSE	FALSE	874.59	1245.91	1039.35	1271.16	2851.39	3906.49	3651.1	3886.22
Gm38380	ENSMUSG00000102664	31.0845	-1.7963	0.358581	-4.9893	6.06e-07	1.85227e-06	Decreased	Neither	FALSE	FALSE	38.482	58.6518	42.0164	56.6918	18.8349	11.7807	8.69051	13.528
Lactb2	ENSMUSG00000025937	532.294	2.01453	0.246994	8.15431	3.51177e-16	2.69759e-15	Increased	Neither	TRUE	FALSE	251.182	146.629	225.562	199.051	693.751	606.316	1091.74	1044.11
Stau2	ENSMUSG00000025920	7.9451	4.32578	0.755665	5.474	4.3999e-08	1.54506e-07	Unchanged	Neither	FALSE	TRUE	0	0	0	0	8.37106	18.8492	22.8126	13.528
Eloc	ENSMUSG00000079658	2206.29	1.28911	0.204847	6.2929	3.1158e-10	1.38961e-09	Increased	Neither	FALSE	FALSE	964.148	1585.38	1227.32	1298.87	2416.1	3650.46	3036.25	3471.77
Tmem70	ENSMUSG00000025940	95.8766	1.25909	0.219349	5.73735	9.61719e-09	3.65053e-08	Increased	Neither	FALSE	FALSE	54.5744	63.0951	47.5449	57.9516	128.705	128.803	141.221	145.118
Mcm3	ENSMUSG00000041859	13218.6	3.44864	0.174804	19.7278	1.24522e-86	2.07702e-84	Increased	Neither	FALSE	FALSE	1756.88	1981.72	2545.31	2376.02	21795.1	23907.1	27723.8	23662.9
Paqr8	ENSMUSG00000025931	49.5852	-1.22113	0.350954	-3.47684	0.000507361	0.00105779	Unchanged	Neither	FALSE	FALSE	88.8584	42.6558	91.7726	56.6918	28.2523	15.7077	35.8483	36.8945
Tmem14a	ENSMUSG00000025933	22.7899	-1.87012	0.393502	-4.72266	2.32782e-06	6.64539e-06	Decreased	Neither	FALSE	FALSE	31.4853	39.1012	30.9594	44.0936	7.32468	7.85383	14.1221	7.3789
Gm4956	ENSMUSG00000025936	13.5641	-3.61933	0.584736	-5.58479	2.33982e-08	8.46863e-08	Decreased	Neither	FALSE	FALSE	22.3895	19.5506	30.9594	30.2356	1.04638	0.785383	1.08631	2.45963
Kcnq5	ENSMUSG00000028033	42.1629	2.69964	0.343179	7.79811	6.28405e-15	4.33644e-14	Unchanged	Neither	FALSE	FALSE	9.79541	10.664	6.63417	15.1178	65.9221	93.4606	61.9199	73.789
Gm7658	ENSMUSG00000082935	201.012	1.26357	0.234446	5.38864	7.09941e-08	2.4373e-07	Increased	Neither	FALSE	FALSE	86.0597	140.409	100.618	141.1	220.787	333.002	273.751	312.373
Gm10925	ENSMUSG00000100862	38.2868	-1.49858	0.350611	-4.26585	1.9914e-05	5.01869e-05	Unchanged	Neither	FALSE	FALSE	38.482	56.8745	76.2929	57.9516	21.974	16.493	27.1578	11.0684
Gm28661	ENSMUSG00000102070	11.7486	-1.63875	0.504591	-3.21794	0.00129115	0.00252225	Unchanged	Neither	FALSE	FALSE	11.1948	24.8826	18.7968	18.8973	4.18553	7.85383	3.25894	4.91927
Gm29216	ENSMUSG00000101249	8.94544	-2.54975	0.606238	-4.02909	5.59943e-05	0.000133781	Decreased	Neither	FALSE	FALSE	9.79541	20.4393	16.5854	17.6374	2.09276	3.92691	1.08631	0
Gm7846	ENSMUSG00000086240	43.2865	1.04337	0.327981	3.17869	0.00147944	0.00285991	Unchanged	Neither	FALSE	FALSE	24.4885	39.9899	19.9025	26.4562	41.8553	80.109	53.2294	60.261
Prim2	ENSMUSG00000026134	1443.56	3.04222	0.172112	17.6708	7.03445e-70	6.84452e-68	Increased	Neither	FALSE	FALSE	253.981	342.135	315.123	314.954	2178.57	2684.44	2857	2602.29
Rab23	ENSMUSG00000004768	33.4755	1.05248	0.331243	3.17396	0.00150374	0.0029045	Increased	Neither	FALSE	FALSE	19.5908	29.3259	21.0082	15.1178	53.3655	49.4791	46.7115	33.2051
Bag2	ENSMUSG00000042215	96.8961	3.43078	0.297613	11.4329	2.86265e-30	5.6081e-29	Increased	Neither	FALSE	FALSE	21.6898	15.1073	11.0569	11.3384	196.72	132.73	202.054	184.473
Bend6	ENSMUSG00000042182	31.6455	-3.32422	0.426524	-7.58677	3.2797e-14	2.12272e-13	Unchanged	Naive	FALSE	FALSE	48.9771	55.0971	65.236	64.2507	3.13915	3.14153	10.8631	2.45963
Imp4	ENSMUSG00000026127	4935.72	1.10171	0.127836	8.61811	6.80676e-18	5.98462e-17	Unchanged	Neither	TRUE	TRUE	3023.98	3242.73	3162.29	3082.77	6680.1	6532.81	7107.75	6653.31
Arhgef4	ENSMUSG00000037509	44.775	-1.32597	0.320646	-4.12998	3.62794e-05	8.86374e-05	Decreased	Neither	FALSE	FALSE	65.7692	69.3157	44.2278	79.3685	36.6234	21.2053	19.5536	22.1367
Fam168b	ENSMUSG00000037503	624.028	-1.10013	0.228252	-4.81946	1.43944e-06	4.2239e-06	Unchanged	Neither	FALSE	FALSE	656.992	1094.83	841.433	828.96	389.254	536.416	317.203	327.131
Gm37068	ENSMUSG00000104417	13.731	-4.96112	0.723237	-6.36134	1.99998e-10	9.10756e-10	Decreased	Neither	FALSE	FALSE	16.7921	23.9939	28.7481	40.3142	0	0	0	0
Neurl3	ENSMUSG00000047180	239.917	-2.62162	0.240653	-10.8793	1.44624e-27	2.45085e-26	Decreased	Neither	FALSE	FALSE	417.704	400.787	384.782	458.574	77.4323	85.6067	39.1073	55.3418
4930403P22Rik	ENSMUSG00000102762	7.41684	-1.42132	0.638351	-2.20465	0.0274789	0.0424396	Decreased	Neither	FALSE	FALSE	10.4951	22.2166	6.63417	6.29909	0	4.7123	6.51788	2.45963
Ankrd23	ENSMUSG00000067653	362.192	-1.15585	0.317074	-3.64509	0.000267303	0.000580332	Decreased	Neither	FALSE	FALSE	669.586	404.342	493.14	451.015	373.558	98.1729	199.882	207.839
Gm42417	ENSMUSG00000109510	318.828	-1.01507	0.319066	-3.18116	0.00146687	0.00283844	Decreased	Neither	FALSE	FALSE	578.629	347.467	416.847	377.945	358.909	95.8167	186.846	188.162
Gm38115	ENSMUSG00000102930	71.8573	-1.04279	0.24986	-4.17156	3.02519e-05	7.44922e-05	Unchanged	Neither	FALSE	FALSE	81.162	120.858	86.2442	100.785	44.9944	44.7668	45.6252	50.4225
Vwa3b	ENSMUSG00000050122	45.8921	-2.89471	0.401331	-7.13613	9.59926e-13	5.43554e-12	Decreased	Neither	FALSE	FALSE	78.3633	91.5323	92.8783	66.7703	14.6494	15.7077	1.08631	6.14908
Inpp4a	ENSMUSG00000026113	249.562	-1.06295	0.221891	-4.78972	1.67017e-06	4.86428e-06	Decreased	Neither	FALSE	FALSE	253.281	410.562	326.18	367.867	143.354	199.487	162.947	132.82
Tsga10	ENSMUSG00000060771	48.5117	-2.66178	0.324958	-8.12714	4.39541e-16	3.34774e-15	Decreased	Neither	FALSE	FALSE	88.8584	80.8684	69.6587	98.2658	10.4638	8.63921	14.1221	17.2174
Lipt1	ENSMUSG00000037216	148.043	1.00305	0.229514	4.36981	1.24355e-05	3.21659e-05	Unchanged	Neither	FALSE	FALSE	67.8682	101.308	106.147	117.163	162.189	213.624	202.054	213.988
Gm34727	ENSMUSG00000102984	8.12979	-1.47187	0.576504	-2.52955	0.0114208	0.0190092	Unchanged	Neither	FALSE	FALSE	9.09574	14.2186	7.73986	18.8973	3.13915	4.7123	1.08631	6.14908
Chst10	ENSMUSG00000026080	536.958	-1.67593	0.192908	-8.68631	3.74414e-18	3.34993e-17	Decreased	Neither	FALSE	FALSE	666.788	750.032	860.23	1009.11	234.39	287.45	265.06	222.597
Rpl31	ENSMUSG00000073702	2358.76	1.03121	0.202938	5.08136	3.74747e-07	1.17401e-06	Unchanged	Neither	FALSE	FALSE	1304.89	2036.82	1323.52	1489.1	3166.35	3706.22	2501.78	3341.41
Map4k4	ENSMUSG00000026074	276.895	-1.01664	0.187507	-5.42135	5.91509e-08	2.05061e-07	Unchanged	Neither	TRUE	FALSE	328.846	411.451	339.448	406.921	184.163	175.14	156.429	212.758
Il1rl2	ENSMUSG00000070942	214.36	-1.20153	0.274018	-4.38414	1.16447e-05	3.02613e-05	Decreased	Activated	FALSE	FALSE	205.704	234.607	315.123	449.755	89.9889	154.72	126.012	138.969
Il1rl1	ENSMUSG00000026069	11.1299	3.79071	0.64863	5.0155	5.28947e-07	1.62697e-06	Unchanged	Neither	FALSE	FALSE	0	0.888663	2.21139	0	21.974	11.7807	23.8989	28.2858
Il18r1	ENSMUSG00000026070	263.865	-2.07734	0.236624	-8.77358	1.73078e-18	1.57265e-17	Decreased	Naive	FALSE	FALSE	387.618	519.868	405.79	404.401	63.8293	131.944	106.459	91.0065
Fhl2	ENSMUSG00000008136	17.1745	2.55539	0.479987	5.22465	1.74482e-07	5.72746e-07	Increased	Neither	FALSE	FALSE	4.89771	2.66599	4.42278	5.03927	28.2523	18.0638	44.5388	29.5156
Nck2	ENSMUSG00000066877	58.1549	-1.34308	0.261684	-5.12693	2.94499e-07	9.36175e-07	Unchanged	Neither	FALSE	FALSE	75.5646	85.3117	78.5043	97.006	30.3451	32.2007	38.021	28.2858
Uxs1	ENSMUSG00000057363	129.034	1.61272	0.254958	6.3215	2.5904e-10	1.16598e-09	Increased	Neither	TRUE	FALSE	83.9607	41.7672	50.8619	71.8096	181.024	175.926	231.385	195.541
Tex30	ENSMUSG00000026049	1878.96	2.19186	0.199887	10.9646	5.6554e-28	9.75368e-27	Increased	Neither	FALSE	FALSE	568.134	850.451	559.481	671.483	2398.31	3202.01	3263.29	3518.51
Kdelc1	ENSMUSG00000026047	818.381	2.33693	0.181138	12.8984	4.59276e-38	1.32735e-36	Increased	Naive_and_activated	TRUE	FALSE	252.582	280.818	226.667	304.876	1095.56	1486.73	1443.71	1456.1
Ercc5	ENSMUSG00000026048	239.598	-1.53112	0.21184	-7.22545	4.99427e-13	2.88965e-12	Decreased	Neither	TRUE	FALSE	349.136	371.461	318.44	391.803	82.6642	134.3	142.307	126.671
Wdr75	ENSMUSG00000025995	3639.94	1.85723	0.183529	10.1193	4.5379e-24	6.15384e-23	Increased	Neither	FALSE	FALSE	1272	1670.69	1510.38	1768.78	4411.55	6136.2	6264.77	6085.13
Slc39a10	ENSMUSG00000025986	1056.27	1.70775	0.317417	5.37994	7.45096e-08	2.54975e-07	Increased	Neither	FALSE	FALSE	338.641	321.696	569.433	682.821	807.807	1485.16	1718.55	2526.04
Gm3940	ENSMUSG00000078291	8.15396	-2.13855	0.584498	-3.55911	0.000372113	0.000793279	Unchanged	Neither	FALSE	FALSE	17.4918	16.8846	9.95125	11.3384	2.09276	3.92691	1.08631	2.45963
Gm31812	ENSMUSG00000109599	18.6879	-2.16816	0.44173	-4.85194	1.22261e-06	3.61946e-06	Decreased	Neither	FALSE	FALSE	29.3862	21.3279	36.4879	37.7945	8.37106	5.49768	3.25894	7.3789
Gm18301	ENSMUSG00000099569	7.94428	-1.8037	0.570761	-3.10619	0.00189512	0.00360148	Unchanged	Neither	FALSE	FALSE	8.39607	15.9959	12.1626	15.1178	2.09276	3.92691	2.17263	3.68945
Gm5527	ENSMUSG00000100007	23.0873	1.40711	0.384831	3.6461	0.000266246	0.000578361	Unchanged	Neither	FALSE	FALSE	11.8944	15.1073	8.84556	12.5982	21.974	43.1961	39.1073	31.9752
Nemp2	ENSMUSG00000043015	330.011	-1.33173	0.196519	-6.7756	1.2389e-11	6.3085e-11	Decreased	Neither	TRUE	FALSE	429.599	384.791	593.758	488.809	191.488	172.784	204.227	174.634
Inpp1	ENSMUSG00000026102	818.747	-1.96659	0.159863	-12.2997	9.09109e-35	2.26811e-33	Decreased	Neither	FALSE	TRUE	1167.75	1277.01	1305.83	1480.29	325.425	365.988	312.858	314.833
Stk17b	ENSMUSG00000026094	10986.8	-2.16294	0.180568	-11.9783	4.61424e-33	1.06685e-31	Decreased	Neither	FALSE	FALSE	14362.9	18903.6	18378.9	20441.8	3307.61	4749.21	3940.06	3809.97
Pgap1	ENSMUSG00000073678	131.272	-1.5663	0.205982	-7.59917	2.98034e-14	1.9344e-13	Decreased	Neither	FALSE	FALSE	174.218	199.061	218.927	196.532	65.9221	66.7575	58.6609	70.0996
Ankrd44	ENSMUSG00000052331	1023.21	-1.32284	0.174357	-7.58657	3.28497e-14	2.12495e-13	Unchanged	Activated	FALSE	TRUE	1367.86	1665.36	1354.48	1479.03	494.939	699.776	594.213	530.051
Gm37370	ENSMUSG00000102503	28.2725	-2.56905	0.394417	-6.43001	1.27592e-10	5.90709e-10	Decreased	Neither	FALSE	FALSE	44.779	42.6558	59.7075	50.3927	8.37106	10.21	7.60419	2.45963
A130048G24Rik	ENSMUSG00000102642	18.4377	-2.07972	0.443187	-4.64194	3.45158e-06	9.63438e-06	Unchanged	Neither	FALSE	FALSE	26.5875	37.3239	22.1139	36.5347	7.32468	8.63921	6.51788	2.45963
Coq10b	ENSMUSG00000025981	355.642	1.27658	0.290721	4.39049	1.13096e-05	2.94427e-05	Unchanged	Neither	FALSE	FALSE	289.664	173.289	185.757	163.776	520.052	252.108	661.565	598.921
Hspd1	ENSMUSG00000025980	18748.5	2.93724	0.223738	13.1278	2.28259e-39	7.12609e-38	Increased	Neither	FALSE	FALSE	4846.63	5508.82	3448.66	2937.89	26203.5	33708.6	37241	36092.7
Hspe1	ENSMUSG00000073676	2753.52	2.52156	0.230408	10.9429	7.18591e-28	1.23024e-26	Increased	Neither	FALSE	FALSE	934.062	1043.29	580.49	611.012	3837.08	5125.41	4213.81	5682.98
Rftn2	ENSMUSG00000025978	121.388	-1.91103	0.242613	-7.86755	3.61667e-15	2.5454e-14	Decreased	Neither	FALSE	FALSE	170.02	180.399	206.765	216.689	44.9944	67.5429	47.7978	36.8945
4930558J18Rik	ENSMUSG00000097519	19.8121	5.54436	0.696628	7.12531	1.03849e-12	5.86054e-12	Unchanged	Neither	FALSE	FALSE	0	0	0	0	27.2059	43.1961	49.9704	38.1243
Sgo2a	ENSMUSG00000026039	43.0486	4.47595	0.454374	9.24761	2.29561e-20	2.38678e-19	Increased	Neither	FALSE	FALSE	2.79869	5.33198	1.10569	1.25982	64.8757	73.826	77.1282	118.062
Bzw1	ENSMUSG00000051223	19218.8	1.02346	0.181103	5.65125	1.59286e-08	5.90232e-08	Unchanged	Neither	FALSE	FALSE	10513.3	13451.7	12371.6	14069.6	19582	27982.4	28233.3	27546.7
Clk1	ENSMUSG00000026034	5449.79	-1.84751	0.155188	-11.9047	1.11845e-32	2.49666e-31	Decreased	Neither	TRUE	FALSE	8170.07	9828.62	8154.5	8048.97	2112.65	2621.61	2190.01	2471.93
Nif3l1	ENSMUSG00000026036	1194.97	1.19088	0.189997	6.26778	3.6624e-10	1.62409e-09	Increased	Neither	FALSE	FALSE	561.137	758.919	670.051	902.029	1413.66	1830.73	1717.46	1705.76
Orc2	ENSMUSG00000026037	323.278	1.67759	0.205494	8.16137	3.31254e-16	2.54791e-15	Increased	Neither	FALSE	FALSE	182.614	180.399	120.521	120.942	519.006	442.171	504.049	516.523
Cflar	ENSMUSG00000026031	1137.31	-1.29031	0.175702	-7.34347	2.08131e-13	1.24558e-12	Decreased	Neither	FALSE	TRUE	1288.8	1665.36	1790.12	1733.51	549.351	676.215	694.154	700.996
Gm37760	ENSMUSG00000102719	42.8259	-1.03219	0.371114	-2.77853	0.00546053	0.00963973	Unchanged	Neither	FALSE	FALSE	48.9771	87.089	39.805	57.9516	19.8813	45.5522	16.2947	27.056
Tmem237	ENSMUSG00000038079	342.737	1.82316	0.203227	8.96868	3.00101e-19	2.88869e-18	Increased	Neither	FALSE	FALSE	118.245	136.854	162.537	180.154	453.084	633.804	543.157	514.063
Gm973	ENSMUSG00000047361	13.3987	1.7769	0.470383	3.74605	0.00017964	0.000400893	Increased	Neither	FALSE	FALSE	3.49836	7.10931	5.52847	6.29909	18.8349	27.4884	16.2947	22.1367
Nop58	ENSMUSG00000026020	4519.09	2.1558	0.314978	6.84412	7.69495e-12	3.99139e-11	Increased	Neither	TRUE	FALSE	2573.39	1178.37	1486.05	1079.66	8521.74	3449.4	8762.2	9101.87
Fam117b	ENSMUSG00000041040	169.258	-1.23174	0.236414	-5.20859	1.90281e-07	6.21808e-07	Unchanged	Neither	FALSE	FALSE	211.301	338.581	204.553	200.311	106.731	108.383	85.8188	98.3854
Gm37531	ENSMUSG00000103696	64.5436	-2.65819	0.342489	-7.72179	1.14705e-14	7.76401e-14	Decreased	Neither	FALSE	FALSE	94.4558	118.192	144.846	91.9667	16.7421	6.28306	21.7263	22.1367
Wdr12	ENSMUSG00000026019	3435.35	2.20509	0.170581	12.9263	3.19659e-38	9.35423e-37	Increased	Neither	FALSE	FALSE	1015.22	1378.32	1184.2	1256.04	4699.3	6381.24	5849.8	5718.65
Carf	ENSMUSG00000026017	101.491	-1.03175	0.281293	-3.66693	0.000245478	0.000536239	Unchanged	Neither	FALSE	FALSE	83.9607	118.192	158.114	190.232	54.4119	73.826	71.6967	61.4908
Nbeal1	ENSMUSG00000073664	94.625	-1.65635	0.275753	-6.0005	1.96713e-09	8.0732e-09	Decreased	Neither	FALSE	FALSE	170.72	106.64	144.846	157.477	28.2523	51.0499	58.6609	39.3541
Cyp20a1	ENSMUSG00000049439	308.04	1.54779	0.223909	6.91122	4.80488e-12	2.55473e-11	Increased	Neither	FALSE	FALSE	138.535	153.739	180.228	146.139	357.863	361.276	558.365	568.175
Abi2	ENSMUSG00000026782	283.408	2.2435	0.223853	10.0158	1.29876e-23	1.69056e-22	Increased	Neither	FALSE	FALSE	104.951	95.087	101.724	83.148	335.889	443.741	608.335	494.386
Eif4a-ps4	ENSMUSG00000101188	3268.75	1.54805	0.18222	8.49534	1.97356e-17	1.67223e-16	Increased	Neither	FALSE	FALSE	1352.47	1801.32	1583.35	1863.27	3814.06	5367.31	5300.12	5068.08
Cd28	ENSMUSG00000026012	4404.35	1.3276	0.191957	6.91606	4.64376e-12	2.47019e-11	Unchanged	Neither	FALSE	TRUE	1926.2	2562.91	2658.09	2804.35	5226.68	7908.8	5905.2	6242.55
Ctla4	ENSMUSG00000026011	647.472	4.81156	0.225557	21.2457	3.61356e-100	9.58909e-98	Increased	Neither	FALSE	FALSE	37.0826	38.2125	40.9107	52.9123	998.249	1574.69	1134.11	1303.61
Icos	ENSMUSG00000026009	1585.89	1.47165	0.171521	8.57976	9.50683e-18	8.28372e-17	Increased	Neither	FALSE	FALSE	695.474	841.564	929.889	870.534	2150.32	2801.46	2214.99	2182.92
Nrp2	ENSMUSG00000025969	63.1708	-5.43214	0.495059	-9.67974	3.67663e-22	4.30575e-21	Unchanged	Naive	FALSE	FALSE	93.7561	85.3117	142.635	176.374	0	1.57077	3.25894	2.45963
Ino80d	ENSMUSG00000040865	187.623	-1.1541	0.188428	-6.12346	9.1567e-10	3.88212e-09	Decreased	Neither	FALSE	FALSE	266.575	295.036	237.724	239.365	127.659	115.451	109.718	109.454
Fastkd2	ENSMUSG00000025962	2044.97	1.61242	0.179154	8.99993	2.25871e-19	2.18498e-18	Increased	Neither	TRUE	FALSE	799.026	1037.96	1019.45	1137.62	2494.58	3370.08	3210.06	3290.99
Klf7	ENSMUSG00000025959	535.924	-2.31694	0.206679	-11.2062	3.80119e-29	6.98941e-28	Decreased	Neither	FALSE	TRUE	688.478	811.35	928.783	1157.77	150.679	182.209	173.81	194.311
Plekhm3	ENSMUSG00000051344	81.0813	-1.23657	0.278534	-4.43715	9.11595e-06	2.40646e-05	Unchanged	Neither	FALSE	FALSE	111.948	69.3157	148.163	129.761	43.9481	45.5522	53.2294	46.733
Kansl1l	ENSMUSG00000026004	100.556	-1.09022	0.258939	-4.20893	2.56588e-05	6.37295e-05	Unchanged	Neither	FALSE	FALSE	121.043	171.512	121.626	136.06	41.8553	59.6891	82.5598	70.0996
Myl1	ENSMUSG00000061816	8.84123	-4.20906	0.768646	-5.26452	1.40555e-07	4.6583e-07	Decreased	Naive	FALSE	FALSE	37.7823	5.33198	18.7968	8.81872	0	0	0	0
Lancl1	ENSMUSG00000026000	325.587	-1.00573	0.196817	-5.10959	3.22859e-07	1.02188e-06	Unchanged	Neither	FALSE	FALSE	348.437	394.567	452.229	550.54	212.416	219.907	196.623	229.976
Ikzf2	ENSMUSG00000025997	136.226	-1.24198	0.284568	-4.36336	1.28081e-05	3.3071e-05	Decreased	Activated	FALSE	FALSE	188.212	115.526	269.789	197.791	72.2004	58.9037	80.3872	106.994
Gm25360	ENSMUSG00000094655	9.09201	-1.63023	0.578053	-2.78687	0.00532198	0.00941221	Decreased	Neither	FALSE	FALSE	9.79541	23.9939	8.84556	15.1178	3.13915	7.06845	1.08631	3.68945
Pecr	ENSMUSG00000026189	284.897	1.48064	0.218319	6.7808	1.19512e-11	6.0962e-11	Increased	Neither	FALSE	FALSE	119.644	141.297	150.374	183.933	312.868	496.362	407.367	467.33
Xrcc5	ENSMUSG00000026187	1999.26	1.58282	0.168426	9.39743	5.59125e-21	6.07288e-20	Increased	Activated	FALSE	FALSE	887.884	995.303	1016.13	1070.84	2363.78	3233.42	3149.22	3277.46
Tns1	ENSMUSG00000055322	232.504	2.13976	0.345364	6.19172	5.95122e-10	2.56881e-09	Increased	Neither	FALSE	FALSE	104.951	55.0971	97.3011	66.7703	575.51	150.008	484.496	325.901
Gm37503	ENSMUSG00000103013	9.24715	-1.9627	0.542513	-3.54963	0.000385771	0.000820747	Unchanged	Neither	FALSE	FALSE	12.5941	16.8846	15.4797	16.3776	3.13915	3.92691	4.34525	1.22982
Tmbim1	ENSMUSG00000006301	182.655	3.33846	0.231188	14.387	6.24902e-47	2.75334e-45	Increased	Neither	FALSE	FALSE	27.2872	34.6579	36.4879	27.716	296.126	302.372	335.671	400.92
Ctdsp1	ENSMUSG00000026176	262.212	-1.41794	0.203876	-6.95319	3.57106e-12	1.91881e-11	Decreased	Neither	FALSE	FALSE	309.955	395.455	402.473	427.078	134.983	175.926	132.53	119.292
Cnot9	ENSMUSG00000026174	1111.04	1.97925	0.188429	10.5028	8.38425e-26	1.28809e-24	Increased	Neither	FALSE	FALSE	510.061	392.789	403.578	464.873	1840.59	1339.08	1968.4	1968.94
Abcb6	ENSMUSG00000026198	163.608	1.07233	0.358099	2.99365	0.0027566	0.00511539	Increased	Neither	FALSE	FALSE	201.506	59.5404	86.2442	61.7311	301.358	139.013	227.039	232.435
Atg9a	ENSMUSG00000033124	119.71	-1.6096	0.262668	-6.12362	9.14748e-10	3.87962e-09	Decreased	Neither	FALSE	FALSE	251.182	124.413	174.7	175.115	56.5046	50.2645	55.402	70.0996
Ankzf1	ENSMUSG00000026199	947.914	-1.09122	0.163552	-6.67178	2.5272e-11	1.25404e-10	Decreased	Neither	TRUE	FALSE	1181.75	1240.57	1360	1393.36	574.464	714.698	582.264	536.2
Tuba4a	ENSMUSG00000026202	8453.06	1.33603	0.159135	8.39551	4.63881e-17	3.82775e-16	Increased	Neither	FALSE	FALSE	4309.98	5052.05	4572.05	5136.28	10803.9	14174.6	12595.8	10979.8
Farsb	ENSMUSG00000026245	5577.61	1.36218	0.176841	7.70283	1.33083e-14	8.94573e-14	Increased	Neither	FALSE	FALSE	2619.57	3102.32	3214.25	3464.5	6257.37	9147.35	8367.87	8447.61
Acsl3	ENSMUSG00000032883	44.3777	1.82744	0.397819	4.58302	4.58301e-06	1.25849e-05	Increased	Neither	FALSE	FALSE	13.2938	27.5486	12.1626	20.1571	27.2059	76.9675	79.3009	98.3854
Ap1s3	ENSMUSG00000054702	39.5951	1.46908	0.343524	4.26961	1.95812e-05	4.94122e-05	Increased	Neither	FALSE	TRUE	20.2905	20.4393	17.6911	22.6767	30.3451	59.6891	70.6104	75.0188
Wdfy1	ENSMUSG00000073643	88.7739	-1.20226	0.231353	-5.19383	2.06013e-07	6.71338e-07	Unchanged	Neither	FALSE	FALSE	117.545	117.304	126.049	137.32	41.8553	61.2599	51.0567	57.8014
Mrpl44	ENSMUSG00000026248	471.643	1.09115	0.255097	4.27704	1.89399e-05	4.79107e-05	Increased	Neither	FALSE	FALSE	455.487	201.727	286.375	244.405	770.137	523.065	590.954	700.996
Serpine2	ENSMUSG00000026249	15.493	3.44369	0.602081	5.36765	7.97687e-08	2.72195e-07	Increased	Neither	FALSE	FALSE	5.59738	0	0	0	21.974	24.3469	41.2799	30.7454
Gm5529	ENSMUSG00000067106	16.0497	1.69165	0.458074	3.67345	0.000239296	0.000523814	Increased	Neither	FALSE	FALSE	2.79869	7.10931	7.73986	11.3384	21.974	32.2007	20.64	24.5963
Gm37262	ENSMUSG00000103525	21.9267	-1.71658	0.521803	-3.27661	0.00105063	0.00208447	Decreased	Neither	FALSE	FALSE	14.6931	12.4413	34.2765	78.1087	8.37106	9.42459	11.9494	6.14908
Gm37645	ENSMUSG00000103192	61.1631	-1.82728	0.326027	-5.59295	2.23245e-08	8.11524e-08	Decreased	Neither	FALSE	FALSE	86.7594	151.961	80.7157	66.7703	26.1596	31.4153	18.4673	27.056
Gm38062	ENSMUSG00000104488	52.1786	-1.9192	0.318802	-6.00337	1.93265e-09	7.94003e-09	Decreased	Neither	FALSE	FALSE	74.1653	119.081	59.7075	80.6283	24.0668	21.2053	15.2084	23.3665
A630081D01Rik	ENSMUSG00000102721	68.5058	-1.5057	0.288571	-5.21215	1.86665e-07	6.10846e-07	Decreased	Neither	FALSE	FALSE	123.142	120.858	75.1872	88.1872	39.7625	25.1322	31.5031	44.2734
Fbxo36	ENSMUSG00000073633	36.3537	1.06018	0.308364	3.43521	0.000592095	0.00122424	Increased	Neither	FALSE	FALSE	18.8912	23.1052	30.9594	20.1571	54.4119	53.406	45.6252	44.2734
C130026I21Rik	ENSMUSG00000052477	17.4358	-1.13936	0.426371	-2.66481	0.00770319	0.0132463	Decreased	Neither	FALSE	FALSE	28.6866	27.5486	18.7968	22.6767	16.7421	10.9954	5.43157	8.60872
Gm7609	ENSMUSG00000079457	5.3195	-2.47115	0.784291	-2.93738	0.00330998	0.0060507	Unchanged	Neither	FALSE	FALSE	6.29705	29.3259	3.31708	1.25982	0	2.35615	0	0
Sp100	ENSMUSG00000026222	13158.7	-1.8806	0.194491	-9.66925	4.07353e-22	4.75625e-21	Decreased	Neither	FALSE	TRUE	17378.5	20958.2	20697.5	24076.4	5430.72	7146.98	4286.59	5294.36
n-R5s215	ENSMUSG00000064414	8.04314	-3.07699	0.647106	-4.31643	1.58572e-05	4.05406e-05	Decreased	Neither	FALSE	FALSE	11.1948	19.5506	14.374	15.1178	2.09276	0.785383	0	1.22982
Itm2c	ENSMUSG00000026223	159.305	-1.56883	0.23131	-6.77869	1.2127e-11	6.1805e-11	Unchanged	Neither	FALSE	TRUE	320.45	220.389	215.61	201.571	88.9425	84.8213	65.1788	77.4785
Gpr55	ENSMUSG00000049608	94.7294	-1.16705	0.291529	-4.0011	6.30487e-05	0.000149595	Decreased	Naive	FALSE	FALSE	114.047	122.636	171.383	122.202	68.0148	82.4652	40.1936	36.8945
Psmd1	ENSMUSG00000026229	6611.93	1.78875	0.166415	10.7486	6.01617e-27	9.8382e-26	Increased	Neither	FALSE	FALSE	2830.17	2751.3	3115.85	3060.1	9179.91	8588.95	11914.7	11454.5
Ncl	ENSMUSG00000026234	39460.1	2.85295	0.183234	15.5699	1.16651e-54	7.13099e-53	Increased	Neither	FALSE	TRUE	9880.07	9602.01	9402.83	8676.36	58552.4	55331	83458.2	80778.1
C130036L24Rik	ENSMUSG00000073627	55.3066	-2.00234	0.296315	-6.73785	1.60742e-11	8.10024e-11	Decreased	Neither	FALSE	FALSE	95.1554	87.9777	75.1872	98.2658	13.603	18.8492	23.8989	29.5156
Ptma	ENSMUSG00000026238	6800.39	1.71849	0.32147	5.3457	9.00693e-08	3.05357e-07	Increased	Neither	FALSE	TRUE	5344.1	2139.01	2708.95	2023.27	13546.5	5316.26	11587.7	11737.4
4833421G17Rik	ENSMUSG00000103996	9.809	-1.24362	0.517906	-2.38898	0.0168952	0.0271591	Decreased	Neither	FALSE	FALSE	14.6931	10.664	18.7968	12.5982	8.37106	3.14153	6.51788	3.68945
Gm38365	ENSMUSG00000103591	138.703	-1.40581	0.236568	-5.94024	2.84597e-09	1.14743e-08	Unchanged	Neither	FALSE	FALSE	176.317	219.5	201.236	211.649	61.7366	54.9768	85.8188	98.3854
Gm29336	ENSMUSG00000100367	12.4506	-4.41795	0.704264	-5.4518	4.98625e-08	1.74362e-07	Decreased	Neither	FALSE	FALSE	11.8944	16.8846	39.805	30.2356	0	0.785383	0	0
Arl4c	ENSMUSG00000049866	596.041	-4.37994	0.239652	-18.2188	3.66207e-74	4.07222e-72	Decreased	Neither	FALSE	FALSE	987.238	1255.68	1167.61	1155.25	50.2263	76.9675	34.762	40.584
Rbm44	ENSMUSG00000070732	46.0472	2.03215	0.437149	4.63745	3.52741e-06	9.81555e-06	Increased	Neither	FALSE	FALSE	16.7921	7.99797	6.63417	35.2749	89.9889	51.8353	46.7115	113.143
Ramp1	ENSMUSG00000034353	157.639	-3.01391	0.32352	-9.2889	1.55893e-20	1.6354e-19	Decreased	Neither	FALSE	FALSE	433.097	236.384	227.773	234.326	52.3191	21.9907	19.5536	35.6647
Hdac4	ENSMUSG00000026313	893.271	-1.59051	0.159159	-9.99232	1.64683e-23	2.13412e-22	Decreased	Neither	FALSE	FALSE	1225.13	1334.77	1346.74	1473.99	439.481	494.006	450.82	381.243
9430060I03Rik	ENSMUSG00000100632	47.1962	-1.35026	0.31779	-4.24345	2.20106e-05	5.51375e-05	Decreased	Neither	FALSE	FALSE	46.878	63.9838	68.5531	95.7461	20.9276	32.9861	23.8989	24.5963
Pask	ENSMUSG00000026274	218.918	4.99533	0.280631	17.4959	1.53952e-68	1.43803e-66	Increased	Neither	FALSE	FALSE	10.4951	15.1073	13.2683	8.81872	380.883	351.066	473.633	498.076
Hdlbp	ENSMUSG00000034088	3698.6	1.33409	0.185222	7.20255	5.90947e-13	3.39562e-12	Increased	Neither	FALSE	FALSE	1917.1	1979.94	2288.79	2147.99	3941.72	5516.53	6523.31	5273.45
Thap4	ENSMUSG00000026279	74.0703	1.16306	0.343254	3.38568	0.000710015	0.00144882	Increased	Neither	FALSE	TRUE	69.2676	55.9858	29.8537	21.4169	132.891	117.022	92.3366	73.789
D2hgdh	ENSMUSG00000073609	475.436	-1.89444	0.175384	-10.7988	3.48638e-27	5.75771e-26	Decreased	Neither	FALSE	TRUE	659.791	766.916	844.751	736.993	205.091	228.546	178.155	183.243
Pdcd1	ENSMUSG00000026285	1700.33	4.8375	0.256847	18.8088	6.39857e-79	8.39435e-77	Increased	Naive	FALSE	FALSE	86.7594	63.0951	149.269	127.242	2551.08	3778.48	3842.29	3004.44
St8sia4	ENSMUSG00000040710	412.324	-2.08955	0.180223	-11.59	4.63181e-31	9.42178e-30	Decreased	Neither	FALSE	FALSE	666.788	654.945	710.962	645.027	148.586	125.661	159.688	186.932
Ppip5k2	ENSMUSG00000040648	1619.67	1.26289	0.227998	5.53889	3.04391e-08	1.08654e-07	Unchanged	Neither	TRUE	FALSE	1220.93	733.147	926.572	883.132	2141.94	1575.48	2822.24	2653.94
Gm3531	ENSMUSG00000089782	64.4867	1.33296	0.28525	4.66887	3.02867e-06	8.53555e-06	Increased	Neither	FALSE	FALSE	34.9836	46.2105	35.3822	26.4562	91.0353	110.739	64.0925	106.994
1810006J02Rik	ENSMUSG00000100182	133.032	-1.19197	0.30578	-3.89684	9.74566e-05	0.000225283	Decreased	Neither	TRUE	FALSE	119.644	261.267	122.732	244.405	61.7366	106.812	73.8693	73.789
Gm7967	ENSMUSG00000100009	16.0576	-1.84074	0.449165	-4.06329	4.8386e-05	0.000116582	Decreased	Neither	TRUE	FALSE	22.3895	31.9919	25.431	22.6767	10.4638	3.92691	5.43157	6.14908
Relch	ENSMUSG00000026319	207.326	-1.39483	0.215669	-6.46558	1.00909e-10	4.71284e-10	Decreased	Neither	TRUE	FALSE	281.268	377.682	274.212	273.38	103.592	117.022	91.2503	140.199
Nifk	ENSMUSG00000026377	4866.07	1.84402	0.171308	10.7641	5.08293e-27	8.34715e-26	Increased	Neither	FALSE	FALSE	1772.27	2327.41	2010.15	2281.53	6286.66	8687.9	7573.78	7988.89
2900060B14Rik	ENSMUSG00000107722	28.558	-3.20851	0.447385	-6.98864	2.7756e-12	1.50594e-11	Decreased	Neither	FALSE	FALSE	30.7856	62.2064	49.7562	66.7703	7.32468	2.35615	4.34525	4.91927
Ralb	ENSMUSG00000004451	193.769	2.094	0.281907	7.42182	1.15526e-13	7.10316e-13	Increased	Neither	FALSE	FALSE	97.9541	71.0931	70.7644	41.574	320.193	198.702	374.778	375.094
Ptpn4	ENSMUSG00000026384	136.32	-1.12356	0.256265	-4.38303	1.17043e-05	3.03889e-05	Unchanged	Neither	FALSE	FALSE	150.43	212.391	246.57	143.619	66.9685	109.168	81.4735	79.9381
Tmem37	ENSMUSG00000050777	22.7308	1.4674	0.555966	2.63057	0.00852424	0.0145362	Unchanged	Neither	FALSE	FALSE	22.3895	1.77733	12.1626	6.29909	76.3859	25.9176	18.4673	18.4473
Dbi	ENSMUSG00000026385	1332.77	1.24842	0.20165	6.19085	5.98389e-10	2.58196e-09	Increased	Neither	FALSE	FALSE	618.51	965.977	722.018	823.921	1629.22	2229.7	1568.64	2104.22
Ddx18	ENSMUSG00000001674	3868.2	1.30209	0.165368	7.87384	3.43918e-15	2.43369e-14	Increased	Neither	FALSE	FALSE	1958.38	2379.84	2194.8	2339.48	4448.17	6206.88	5843.28	5574.76
Zranb3	ENSMUSG00000036086	241.161	1.85326	0.222474	8.32634	8.33825e-17	6.71894e-16	Increased	Neither	FALSE	FALSE	104.951	126.19	98.4068	79.3685	285.662	366.774	439.957	427.976
Gm37407	ENSMUSG00000103497	24.3618	-1.02239	0.385457	-2.64894	0.00807442	0.0138256	Unchanged	Neither	FALSE	FALSE	31.4853	45.3218	19.9025	35.2749	17.7885	13.3515	10.8631	20.9069
Mcm6	ENSMUSG00000026355	1221.3	2.66171	0.145977	18.2295	3.00996e-74	3.37926e-72	Increased	Neither	FALSE	TRUE	353.335	326.139	326.18	309.915	2025.8	2296.46	2064	2068.55
Cxcr4	ENSMUSG00000045382	178.132	-4.13476	0.367662	-11.1515	7.04444e-29	1.27917e-27	Decreased	Neither	FALSE	FALSE	359.632	591.85	245.464	161.257	15.6957	11.7807	18.4673	20.9069
Gm15790	ENSMUSG00000089648	25.8531	1.48346	0.355131	4.16607	3.0989e-05	7.62546e-05	Increased	Neither	FALSE	FALSE	12.5941	9.7753	17.6911	12.5982	43.9481	32.9861	39.1073	38.1243
Gm15675	ENSMUSG00000086825	58.3683	-4.42797	0.404986	-10.4416	1.60141e-25	2.40335e-24	Decreased	Neither	FALSE	FALSE	118.245	139.52	106.147	86.9274	6.27829	6.28306	1.08631	2.45963
Cd55	ENSMUSG00000026399	870.624	-4.02361	0.254512	-15.7868	3.83565e-56	2.48806e-54	Decreased	Neither	TRUE	FALSE	1951.39	1595.15	1582.25	1458.87	150.679	92.6752	74.9556	59.0312
Pfkfb2	ENSMUSG00000026409	71.4131	-1.55695	0.258513	-6.01515	1.79718e-09	7.40955e-09	Decreased	Neither	FALSE	FALSE	90.9574	103.974	126.049	109.604	35.577	43.9814	30.4168	30.7454
Mapkapk2	ENSMUSG00000016528	198.538	1.09358	0.263645	4.14732	3.36391e-05	8.24455e-05	Increased	Neither	FALSE	FALSE	86.0597	176.844	99.5125	138.58	242.761	363.632	250.938	229.976
Rassf5	ENSMUSG00000026430	10408.1	-1.35664	0.163325	-8.30632	9.87129e-17	7.88892e-16	Decreased	Neither	FALSE	FALSE	12466.1	15164.2	15927.5	16480.9	5569.89	6687.53	5820.47	5148.01
Ikbke	ENSMUSG00000042349	4293.02	-2.22601	0.202152	-11.0111	3.37778e-28	5.8952e-27	Decreased	Neither	FALSE	FALSE	7091.88	6707.63	7888.02	6723.65	2084.39	1185.93	1320.96	1341.73
Gm37954	ENSMUSG00000104060	44.5224	-1.47677	0.334513	-4.40745	1.04595e-05	2.73456e-05	Decreased	Neither	FALSE	FALSE	69.2676	75.5364	61.9189	57.9516	27.2059	14.9223	35.8483	13.528
Fam72a	ENSMUSG00000055184	32.2453	2.35975	0.540423	4.33098	1.48449e-05	3.80858e-05	Increased	Neither	FALSE	FALSE	22.3895	6.22064	3.31708	1.25982	63.8293	18.0638	72.783	70.0996
Ctse	ENSMUSG00000004552	254.995	-2.58404	0.278054	-9.28289	1.64945e-20	1.72571e-19	Decreased	Neither	FALSE	FALSE	356.133	300.368	414.635	691.64	60.6902	89.5336	63.0062	63.9505
Gm37676	ENSMUSG00000103975	90.7929	1.0822	0.314527	3.43971	0.000582339	0.00120599	Unchanged	Neither	FALSE	FALSE	32.8846	90.6437	60.8132	44.0936	91.0353	115.451	158.602	132.82
Elk4	ENSMUSG00000026436	402.13	-1.28361	0.182355	-7.03816	1.94801e-12	1.07338e-11	Decreased	Neither	FALSE	FALSE	506.563	632.728	526.311	623.61	252.178	264.674	203.141	207.839
Mfsd4a	ENSMUSG00000059149	179.43	-1.33575	0.253424	-5.26962	1.36708e-07	4.53725e-07	Decreased	Neither	FALSE	FALSE	233.691	237.273	314.017	248.184	104.638	57.3329	117.322	122.982
Tmcc2	ENSMUSG00000042066	102.089	-2.19286	0.83242	-3.14469	0.0016626	0.00319548	Decreased	Neither	FALSE	FALSE	710.167	15.9959	72.9758	0	11.5102	1.57077	3.25894	1.22982
6030442K20Rik	ENSMUSG00000097760	31.6441	1.26362	0.481623	2.62343	0.00870496	0.0148184	Unchanged	Neither	FALSE	FALSE	5.59738	11.5526	9.95125	44.0936	40.8089	45.5522	30.4168	65.1803
Tmem81	ENSMUSG00000048174	66.6079	-1.60057	0.288103	-5.54761	2.89601e-08	1.03692e-07	Decreased	Neither	FALSE	FALSE	77.6636	101.308	98.4068	128.501	31.3915	43.9814	28.2441	23.3665
Mdm4	ENSMUSG00000054387	1777.44	-2.09802	0.15115	-13.8793	8.46013e-44	3.31478e-42	Decreased	Neither	TRUE	TRUE	2453.75	3049	2934.51	3116.79	632.015	671.502	694.154	667.791
Snrpe	ENSMUSG00000090553	2055.16	1.69318	0.200591	8.44067	3.15531e-17	2.63152e-16	Increased	Neither	FALSE	FALSE	733.257	1222.8	917.726	958.721	2673.51	3637.89	2805.95	3491.45
Lax1	ENSMUSG00000051998	1650.8	-1.64638	0.201101	-8.18641	2.69127e-16	2.08515e-15	Decreased	Neither	FALSE	FALSE	2297.02	2848.17	2398.25	2509.56	823.503	1048.49	680.032	601.38
Btg2	ENSMUSG00000020423	3211.52	-2.20715	0.165068	-13.3704	9.0059e-41	3.02163e-39	Decreased	Neither	FALSE	TRUE	4726.29	6026.03	4877.22	5548.24	1018.13	1329.65	1073.28	1093.31
Kdm5b	ENSMUSG00000042207	219.792	-1.23431	0.19016	-6.48939	8.61863e-11	4.04629e-10	Unchanged	Neither	FALSE	TRUE	318.351	327.028	298.537	294.797	104.638	151.579	137.962	125.441
Ube2t	ENSMUSG00000026429	243.46	1.9686	0.300039	6.55727	5.48006e-11	2.62019e-10	Increased	Neither	FALSE	FALSE	153.228	83.5344	91.7726	50.3927	469.826	259.176	401.936	437.815
Gm15445	ENSMUSG00000085311	7.05384	-1.53349	0.631977	-2.39348	0.0166894	0.0268484	Decreased	Neither	FALSE	FALSE	8.39607	15.9959	7.73986	12.5982	0	7.06845	2.17263	2.45963
Gm4204	ENSMUSG00000079139	513.044	2.88521	0.168536	17.1064	1.32893e-65	1.10047e-63	Increased	Neither	FALSE	FALSE	131.538	116.415	110.569	120.942	814.085	943.245	972.25	895.307
Timm17a	ENSMUSG00000062580	3363.01	1.84926	0.183908	10.0551	8.72445e-24	1.15495e-22	Increased	Neither	FALSE	FALSE	1206.93	1636.92	1298.09	1631.46	4327.84	6266.57	5191.49	5344.78
Lad1	ENSMUSG00000041782	156.732	3.70009	0.373136	9.85474	6.53827e-23	8.18229e-22	Increased	Neither	FALSE	FALSE	34.9836	15.1073	21.0082	5.03927	273.106	179.853	434.525	290.237
Kif21b	ENSMUSG00000041642	855.126	-3.05824	0.206232	-14.821	1.07233e-49	5.32789e-48	Decreased	Neither	FALSE	FALSE	1390.25	1673.35	1498.22	1569.73	222.879	208.912	150.998	126.671
Kif14	ENSMUSG00000041498	76.6339	6.27853	0.525655	9.45203	3.32317e-21	3.66396e-20	Increased	Neither	FALSE	FALSE	0.699672	0	3.31708	0	116.148	128.803	204.227	159.876
Gm19705	ENSMUSG00000097113	84.2302	-2.80134	0.304349	-9.15773	5.30016e-20	5.38128e-19	Decreased	Neither	FALSE	FALSE	123.842	183.065	152.586	136.06	23.0204	28.2738	9.77682	17.2174
A130071D04Rik	ENSMUSG00000104291	598.65	-1.19588	0.193767	-6.17135	6.77109e-10	2.90766e-09	Unchanged	Neither	FALSE	FALSE	694.775	1035.29	745.238	870.534	368.327	383.267	293.305	398.461
Gm37101	ENSMUSG00000102448	27.4724	-1.72099	0.455249	-3.76718	0.000165103	0.000369936	Unchanged	Neither	FALSE	FALSE	50.3764	71.0931	27.6424	22.6767	16.7421	6.28306	6.51788	18.4473
Dennd1b	ENSMUSG00000056268	336.836	-1.37641	0.194979	-7.05804	1.68864e-12	9.36207e-12	Unchanged	Neither	FALSE	TRUE	413.506	575.854	448.912	515.265	193.581	208.126	148.825	190.622
Gm43544	ENSMUSG00000105936	19.1911	-2.37867	0.492516	-4.76238	1.91326e-06	5.52541e-06	Unchanged	Neither	FALSE	FALSE	26.5875	63.0951	21.0082	21.4169	4.18553	4.7123	7.60419	4.91927
Gm37718	ENSMUSG00000102243	29.3266	-1.55688	0.437132	-3.5512	0.000383478	0.000816167	Decreased	Neither	FALSE	FALSE	33.5843	86.2003	18.7968	40.3142	13.603	16.493	10.8631	14.7578
Gm5837	ENSMUSG00000104496	11.3995	1.78935	0.502587	3.52529	0.000423021	0.00089381	Increased	Neither	FALSE	FALSE	2.79869	6.22064	4.42278	5.03927	18.8349	14.1369	24.9852	14.7578
Uchl5	ENSMUSG00000018189	1970.87	2.37132	0.29709	7.98098	1.45177e-15	1.05679e-14	Increased	Neither	FALSE	FALSE	1018.72	511.87	537.367	365.347	3490.73	2005.87	3858.58	3978.46
Rgs2	ENSMUSG00000026360	806.806	-1.21932	0.251035	-4.85693	1.19222e-06	3.53579e-06	Decreased	Neither	TRUE	FALSE	1159.36	1608.48	851.385	922.186	312.868	494.006	517.085	589.082
Rgs1	ENSMUSG00000026358	2820.48	3.99975	0.307866	12.9868	1.45377e-38	4.33014e-37	Increased	Neither	TRUE	FALSE	340.041	513.647	185.757	163.776	3803.6	5595.07	6073.58	5888.36
Rbm3-ps	ENSMUSG00000099875	172.495	1.94006	0.264799	7.32239	2.43588e-13	1.45035e-12	Increased	Neither	FALSE	FALSE	46.1784	57.7631	64.1303	112.124	256.364	319.651	261.802	261.951
Gm10138	ENSMUSG00000100954	15.3825	-2.17685	0.496832	-4.32114	1.55227e-05	3.97377e-05	Unchanged	Neither	FALSE	FALSE	13.2938	40.8785	24.3253	25.1964	5.23191	3.92691	6.51788	3.68945
Fam129a	ENSMUSG00000026483	309.647	1.91133	0.22628	8.4438	3.07182e-17	2.56557e-16	Increased	Naive	FALSE	FALSE	123.842	119.081	147.057	119.683	437.388	347.139	643.097	539.89
2810414N06Rik	ENSMUSG00000100594	30.9507	-1.35259	0.385127	-3.50525	0.000456178	0.000958837	Unchanged	Neither	FALSE	FALSE	44.0794	20.4393	56.3904	60.4712	15.6957	20.42	14.1221	15.9876
1700025G04Rik	ENSMUSG00000032666	32.3555	1.45101	0.365885	3.9576	7.57076e-05	0.000177395	Increased	Neither	FALSE	FALSE	16.0925	24.8826	12.1626	12.5982	37.6698	38.4838	45.6252	71.3294
Tsen15	ENSMUSG00000014980	44.4178	1.10467	0.34047	3.24133	0.00118973	0.00233861	Increased	Neither	FALSE	FALSE	41.9803	29.3259	12.1626	25.1964	68.0148	51.0499	67.3514	60.261
Nmnat2	ENSMUSG00000042751	45.4768	-1.18885	0.395827	-3.00142	0.00268719	0.00499374	Unchanged	Neither	FALSE	FALSE	32.8846	40.8785	91.7726	91.9667	13.603	27.4884	36.9347	28.2858
Rgs16	ENSMUSG00000026475	1452.63	6.77072	0.241518	27.7243	3.55312e-169	5.9266e-166	Increased	Neither	FALSE	FALSE	32.1849	15.9959	26.5367	18.8973	2847.21	2686.01	3471.86	2522.35
Rnasel	ENSMUSG00000066800	360.49	-2.22413	0.229359	-9.69209	3.258e-22	3.83859e-21	Decreased	Neither	TRUE	FALSE	535.249	520.757	626.929	706.758	163.236	142.154	87.9914	100.845
Gm28512	ENSMUSG00000100183	7.68002	-2.13934	0.593911	-3.49927	0.000466535	0.000977613	Unchanged	Neither	FALSE	FALSE	10.4951	12.4413	13.2683	16.3776	4.18553	2.35615	1.08631	1.22982
Ier5	ENSMUSG00000056708	102.191	-2.21071	0.368676	-5.98416	2.17512e-09	8.89242e-09	Decreased	Neither	FALSE	FALSE	194.509	263.044	100.618	124.722	16.7421	58.9037	28.2441	30.7454
Mr1	ENSMUSG00000026471	313.973	-2.62959	0.28895	-9.09163	9.75618e-20	9.703e-19	Decreased	Neither	FALSE	FALSE	382.021	403.453	584.912	811.323	76.3859	121.734	71.6967	60.261
Acbd6	ENSMUSG00000033701	52.5756	1.14996	0.275298	4.17403	2.9926e-05	7.37476e-05	Increased	Neither	FALSE	TRUE	30.7856	38.2125	23.2196	36.5347	79.5251	76.9675	73.8693	61.4908
Qsox1	ENSMUSG00000033684	149.886	-1.42565	0.25232	-5.6476	1.62704e-08	6.01751e-08	Unchanged	Neither	FALSE	FALSE	305.757	190.174	208.976	173.855	103.592	72.2552	79.3009	65.1803
Cep350	ENSMUSG00000033671	465.05	-1.49223	0.196916	-7.57675	3.54312e-14	2.28813e-13	Decreased	Neither	FALSE	FALSE	669.586	847.785	608.132	631.169	215.555	302.372	228.126	217.678
9430034N14Rik	ENSMUSG00000102964	74.0834	-1.35358	0.244391	-5.53413	3.12771e-08	1.11509e-07	Decreased	Neither	FALSE	FALSE	95.8551	103.085	107.252	122.202	34.5306	39.2691	41.2799	49.1927
Soat1	ENSMUSG00000026600	663.912	1.07379	0.24098	4.45579	8.3586e-06	2.21455e-05	Unchanged	Neither	FALSE	FALSE	468.78	311.032	446.701	464.873	772.23	602.389	1203.64	1041.65
Tor3a	ENSMUSG00000060519	77.998	-1.11007	0.281066	-3.94706	7.9116e-05	0.0001849	Unchanged	Neither	FALSE	FALSE	154.628	102.196	90.6669	81.8881	53.3655	56.5476	47.7978	36.8945
4930523C07Rik	ENSMUSG00000090394	3925.5	-2.37114	0.20365	-11.6427	2.50079e-31	5.19558e-30	Decreased	Neither	FALSE	FALSE	6683.27	6026.91	7079.76	6631.68	1396.92	812.086	1274.25	1499.15
4930562F07Rik	ENSMUSG00000026729	566.256	-2.03187	0.208646	-9.73612	2.11466e-22	2.51433e-21	Decreased	Neither	FALSE	FALSE	903.977	854.894	970.8	924.706	265.781	142.154	238.989	228.746
Cacybp	ENSMUSG00000014226	1486.99	1.28768	0.246465	5.2244	1.74719e-07	5.73361e-07	Increased	Neither	FALSE	FALSE	1018.02	1205.92	605.921	574.477	1768.39	2290.18	2200.87	2232.12
Dars2	ENSMUSG00000026709	1089.85	1.30899	0.170812	7.6631	1.81496e-14	1.20543e-13	Increased	Neither	TRUE	FALSE	538.748	566.079	687.742	699.199	1343.55	1515.79	1728.32	1639.35
Cenpl	ENSMUSG00000026708	530.943	1.40336	0.213667	6.56745	5.11831e-11	2.45393e-10	Unchanged	Neither	TRUE	FALSE	224.595	319.919	275.318	332.592	574.464	720.981	946.179	853.493
Tnfsf4	ENSMUSG00000026700	18.91	4.5531	0.617571	6.05209	1.42982e-09	5.96023e-09	Increased	Neither	FALSE	FALSE	0	2.66599	0	0	20.9276	36.1276	42.3662	49.1927
Fasl	ENSMUSG00000000817	94.16	2.63851	0.330073	7.96886	1.60142e-15	1.16065e-14	Increased	Neither	FALSE	FALSE	23.0892	22.2166	34.2765	17.6374	89.9889	132.73	210.745	222.597
Suco	ENSMUSG00000040297	141.999	-1.14422	0.206142	-5.549	2.87307e-08	1.02933e-07	Unchanged	Neither	FALSE	FALSE	189.611	205.281	208.976	181.414	68.0148	96.6021	90.164	95.9257
Mettl13	ENSMUSG00000026694	514.703	1.2583	0.379104	3.31877	0.000904162	0.00181298	Increased	Neither	FALSE	FALSE	608.015	180.399	207.871	172.595	1026.5	346.354	852.756	723.132
Kifap3	ENSMUSG00000026585	59.7414	1.49682	0.272602	5.48453	4.14574e-08	1.4602e-07	Unchanged	Neither	FALSE	FALSE	24.4885	39.1012	27.6424	31.4954	87.8961	90.319	103.2	73.789
BC055324	ENSMUSG00000041406	652.811	3.76309	0.253717	14.8117	1.23006e-49	6.08568e-48	Increased	Neither	FALSE	FALSE	97.9541	56.8745	99.5125	83.148	1076.73	839.574	1657.71	1310.98
Sell	ENSMUSG00000026581	21228.4	-1.89664	0.245923	-7.71228	1.23586e-14	8.32655e-14	Decreased	Neither	TRUE	TRUE	25300.1	37353.2	34994.1	37070.1	9576.49	12568.5	5559.75	7404.73
Selp	ENSMUSG00000026580	120.448	5.94299	0.443506	12.2524	1.63117e-34	4.02654e-33	Increased	Neither	FALSE	FALSE	2.09902	1.77733	1.10569	6.29909	251.132	355.778	159.688	185.702
Slc19a2	ENSMUSG00000040918	28.7549	1.91417	0.364575	5.22402	1.75081e-07	5.74387e-07	Increased	Neither	FALSE	FALSE	14.6931	12.4413	8.84556	8.81872	33.4842	54.1914	43.4525	54.1119
Atp1b1	ENSMUSG00000026576	281.141	-1.61683	0.204752	-7.89415	2.923e-15	2.07723e-14	Decreased	Neither	FALSE	FALSE	330.945	410.562	479.871	483.77	119.288	161.003	135.789	127.901
Gm32391	ENSMUSG00000104011	5.47163	-1.96861	0.702592	-2.72379	0.00645377	0.0112436	Unchanged	Neither	FALSE	FALSE	13.2938	1.77733	11.0569	11.3384	1.04638	1.57077	0	3.68945
Gm26685	ENSMUSG00000097281	18.0409	-5.36102	0.703141	-6.90852	4.89735e-12	2.59798e-11	Decreased	Neither	FALSE	FALSE	34.2839	47.0992	36.4879	26.4562	0	0	0	0
Gm20743	ENSMUSG00000104117	418.986	6.60502	0.308818	20.5292	1.18218e-93	2.48618e-91	Increased	Neither	FALSE	FALSE	4.19803	9.7753	6.63417	8.81872	749.21	1021	808.217	744.039
Xcl1	ENSMUSG00000026573	4485.88	6.90989	0.224244	30.7076	4.51193e-207	1.75604e-203	Increased	Neither	FALSE	FALSE	67.8682	46.2105	89.5612	68.0301	8065.51	11356.6	7753.02	8440.23
Sft2d2	ENSMUSG00000040848	1368.74	-1.0027	0.175598	-5.7101	1.12909e-08	4.25542e-08	Decreased	Neither	FALSE	FALSE	1421.03	1764	2066.54	2073.66	846.523	929.893	978.768	869.481
Rcsd1	ENSMUSG00000040723	878.828	-1.73906	0.159476	-10.9036	1.10736e-27	1.88477e-26	Decreased	Neither	FALSE	FALSE	1454.62	1293.01	1229.53	1447.53	452.037	415.468	368.26	370.175
Gm16565	ENSMUSG00000089829	264.924	-1.22153	0.198231	-6.16106	7.22609e-10	3.09394e-09	Unchanged	Neither	FALSE	FALSE	322.549	361.686	375.936	430.858	162.189	187.706	154.256	124.212
Cd247	ENSMUSG00000005763	5567.31	-1.37422	0.199685	-6.88185	5.90805e-12	3.10452e-11	Unchanged	Neither	TRUE	FALSE	6180.21	8706.23	8176.61	9205.49	2919.41	3999.17	2742.94	2608.44
Gm37469	ENSMUSG00000102154	9.41652	-3.33356	0.652451	-4.57098	4.85446e-06	1.32773e-05	Decreased	Neither	FALSE	FALSE	15.3928	14.2186	19.9025	22.6767	0	3.14153	0	0
Pou2f1	ENSMUSG00000026565	281.246	-1.17227	0.191801	-6.11114	9.89222e-10	4.17425e-09	Unchanged	Neither	FALSE	TRUE	382.021	333.249	377.042	471.172	189.395	148.437	162.947	185.702
Gm16418	ENSMUSG00000084093	36.0743	1.21544	0.3312	3.66592	0.000246449	0.00053806	Unchanged	Neither	FALSE	FALSE	15.3928	25.7712	17.6911	26.4562	64.8757	51.0499	36.9347	50.4225
Gm6286	ENSMUSG00000086925	15.3724	1.15906	0.422261	2.73658	0.00620807	0.0108678	Unchanged	Neither	FALSE	FALSE	11.1948	10.664	6.63417	7.55891	17.7885	25.1322	20.64	23.3665
Uck2	ENSMUSG00000026558	389.673	1.29789	0.184871	7.0196	2.22504e-12	1.22027e-11	Increased	Neither	FALSE	TRUE	279.169	214.168	184.651	214.169	598.531	563.905	547.502	515.293
Nuf2	ENSMUSG00000026683	789.649	5.79651	0.333633	17.232	1.52877e-66	1.30292e-64	Increased	Neither	FALSE	FALSE	32.1849	10.664	38.6993	11.3384	1030.69	1375.21	1974.92	1843.5
Hsd17b7	ENSMUSG00000026675	437.598	1.64224	0.322957	5.08444	3.68707e-07	1.15571e-06	Increased	Neither	FALSE	TRUE	133.637	228.386	179.122	279.68	319.147	512.07	1030.91	817.828
3110045C21Rik	ENSMUSG00000097503	19.8205	1.18546	0.495946	2.38895	0.0168965	0.0271591	Unchanged	Neither	FALSE	FALSE	6.99672	2.66599	17.6911	18.8973	14.6494	24.3469	31.5031	41.8138
Uap1	ENSMUSG00000026670	317.506	1.65234	0.226219	7.3024	2.82677e-13	1.6771e-12	Increased	Neither	FALSE	FALSE	157.426	138.631	158.114	148.658	301.358	534.06	559.451	542.349
Atf6	ENSMUSG00000026663	291.769	2.28729	0.29658	7.70849	1.27317e-14	8.56306e-14	Increased	Neither	FALSE	FALSE	71.3666	47.9878	123.838	138.58	423.785	402.116	633.321	493.157
Gm2962	ENSMUSG00000089838	10.6024	1.15329	0.531565	2.16338	0.0305119	0.0467037	Unchanged	Neither	FALSE	FALSE	2.09902	10.664	4.42278	7.55891	12.5566	18.0638	9.77682	19.6771
Fcgr2b	ENSMUSG00000026656	19.038	-2.26209	0.832894	-3.00524	0.00265374	0.00493629	Decreased	Neither	FALSE	FALSE	18.8912	114.638	14.374	1.25982	0	3.14153	0	0
Fcgr3	ENSMUSG00000059498	23.5385	-2.08715	0.764318	-2.72801	0.00637184	0.0111191	Decreased	Neither	FALSE	FALSE	43.3797	53.3198	38.6993	32.7553	5.23191	14.9223	0	0
Fcer1g	ENSMUSG00000058715	38.0247	-2.55027	0.423516	-5.97442	2.30908e-09	9.43014e-09	Decreased	Neither	FALSE	TRUE	75.5646	39.9899	99.5125	49.1329	16.7421	3.92691	11.9494	7.3789
Ppox	ENSMUSG00000062729	1601.6	-1.10278	0.181531	-6.0748	1.24139e-09	5.19515e-09	Decreased	Neither	TRUE	FALSE	1940.89	1748.89	2423.68	2655.7	1119.63	964.45	992.89	966.636
Pfdn2	ENSMUSG00000006412	865.185	1.24869	0.18161	6.87536	6.18325e-12	3.24329e-11	Unchanged	Neither	FALSE	FALSE	546.444	516.313	484.294	486.29	1464.94	945.601	1158.01	1319.59
Arhgap30	ENSMUSG00000048865	5680.27	-1.32848	0.174924	-7.59452	3.08932e-14	2.00171e-13	Decreased	Neither	FALSE	FALSE	8123.89	7072.87	8751.57	8647.39	3550.38	2526.58	3701.07	3068.39
Usf1	ENSMUSG00000026641	837.789	-1.27725	0.197031	-6.48207	9.04737e-11	4.23905e-10	Decreased	Neither	FALSE	FALSE	1023.62	1441.41	1092.43	1206.91	493.892	608.672	444.302	391.082
Tstd1	ENSMUSG00000103711	30.3829	-1.97451	0.377609	-5.20028	1.98984e-07	6.48977e-07	Decreased	Neither	FALSE	FALSE	32.1849	50.6538	60.8132	54.1722	9.41744	16.493	11.9494	7.3789
Alyref2	ENSMUSG00000060244	17.2079	-1.74293	0.434883	-3.97953	6.90528e-05	0.000162881	Decreased	Neither	FALSE	FALSE	37.7823	19.5506	25.431	25.1964	6.27829	7.06845	6.51788	9.83854
Cd244a	ENSMUSG00000004709	34.2245	-2.24616	0.417629	-5.34571	9.00651e-08	3.05357e-07	Decreased	Neither	FALSE	FALSE	73.4656	28.4372	84.0328	44.0936	15.6957	6.28306	11.9494	9.83854
Slamf7	ENSMUSG00000038179	997.132	4.17864	0.244421	17.0747	2.29091e-65	1.87054e-63	Increased	Neither	FALSE	FALSE	59.4721	88.8663	145.952	100.785	1599.92	2067.91	2069.43	1844.73
Gm37787	ENSMUSG00000103219	66.4876	4.05666	0.35091	11.277	1.70487e-29	3.20034e-28	Increased	Neither	FALSE	FALSE	4.89771	9.7753	6.63417	5.03927	99.4063	151.579	130.358	124.212
A630035G10Rik	ENSMUSG00000103083	11.5436	-2.27436	0.617988	-3.59969	0.000318596	0.000684691	Decreased	Neither	FALSE	FALSE	9.79541	34.6579	8.84556	27.716	2.09276	7.06845	2.17263	0
Cd48	ENSMUSG00000015355	5011.39	-1.12452	0.17139	-6.56115	5.33927e-11	2.55392e-10	Unchanged	Neither	FALSE	FALSE	5759.7	6826.71	7386.04	7587.88	2937.2	3805.97	2820.07	2967.55
Slamf1	ENSMUSG00000015316	1205.39	2.85521	0.193116	14.781	1.94304e-49	9.53233e-48	Increased	Naive	FALSE	FALSE	237.189	295.925	263.155	348.969	1654.33	2388.35	2191.09	2264.09
Cd84	ENSMUSG00000038147	1940.9	-1.23935	0.221402	-5.59762	2.17318e-08	7.91704e-08	Decreased	Neither	FALSE	FALSE	1828.24	2841.95	2902.45	3387.65	937.559	1449.03	1062.41	1117.9
Gm37065	ENSMUSG00000104413	37.7751	-2.71486	0.354848	-7.56612	3.84541e-14	2.47924e-13	Decreased	Neither	FALSE	FALSE	62.2708	55.0971	77.3986	70.5498	13.603	7.06845	7.60419	8.60872
Pea15a	ENSMUSG00000013698	636.993	-1.86111	0.271002	-6.86646	6.58159e-12	3.44141e-11	Decreased	Neither	FALSE	FALSE	1486.8	906.437	921.043	710.537	298.219	157.862	324.808	290.237
Igsf8	ENSMUSG00000038034	43.385	1.40711	0.3315	4.23775	2.25769e-05	5.64835e-05	Increased	Neither	FALSE	FALSE	35.6833	18.6619	17.6911	18.8973	84.757	58.9037	60.8335	51.6523
Gm37125	ENSMUSG00000104351	15.2012	-2.03801	0.496585	-4.05573	4.99784e-05	0.000120096	Decreased	Neither	FALSE	FALSE	21.6898	15.9959	24.3253	39.0543	3.13915	7.85383	2.17263	7.3789
Fcer1a	ENSMUSG00000005339	11.209	-1.683	0.556834	-2.98939	0.00279535	0.00517989	Unchanged	Neither	FALSE	FALSE	17.4918	19.5506	22.1139	12.5982	1.04638	10.21	5.43157	1.22982
Ifi206	ENSMUSG00000037849	4049.43	-2.96379	0.258884	-11.4473	2.42482e-30	4.77439e-29	Decreased	Neither	FALSE	FALSE	6338.33	4244.26	9221.49	9076.99	1032.78	730.406	680.032	1071.17
Ifi214	ENSMUSG00000070501	1630.24	-2.56455	0.235878	-10.8706	1.59073e-27	2.68402e-26	Decreased	Neither	FALSE	FALSE	2586.69	3228.51	2931.2	2469.24	424.831	562.334	267.233	571.865
Ifi213	ENSMUSG00000073491	1624.02	-4.82193	0.283733	-16.9694	1.38432e-64	1.07755e-62	Decreased	Neither	TRUE	FALSE	3030.28	1902.63	3756.04	3900.4	122.427	71.4698	66.2651	142.659
Ifi209	ENSMUSG00000043263	4333.36	-2.38689	0.210104	-11.36	6.61421e-30	1.26189e-28	Decreased	Activated	FALSE	FALSE	6651.78	5837.63	8681.91	8056.53	1413.66	1297.45	995.063	1732.81
Ifi208	ENSMUSG00000066677	3717.74	-3.36292	0.241729	-13.9099	5.5174e-44	2.18408e-42	Decreased	Neither	FALSE	FALSE	6172.51	5023.61	7702.27	8328.65	797.343	543.485	412.799	761.257
Gm18752	ENSMUSG00000103105	10.6889	-4.69011	0.734335	-6.0088	1.86897e-09	7.7001e-09	Unchanged	Naive	FALSE	FALSE	23.7889	21.3279	26.5367	13.858	0	0	0	0
Mndal	ENSMUSG00000090272	2608.29	-1.46073	0.176791	-8.26224	1.42969e-16	1.12791e-15	Unchanged	Neither	TRUE	FALSE	3390.61	4317.13	3554.81	4090.63	1250.43	1484.37	1143.89	1634.43
Ifi211	ENSMUSG00000026536	24.9515	1.72278	0.822348	2.14438	0.0320022	0.0487454	Increased	Neither	FALSE	FALSE	0	17.7733	3.31708	0	16.7421	19.6346	59.7472	82.3977
Ifi203	ENSMUSG00000039997	2355.86	-2.24587	0.229536	-9.7836	1.3241e-22	1.60209e-21	Decreased	Neither	FALSE	TRUE	3254.88	4852.1	3716.24	3826.07	689.566	1097.18	547.502	863.331
Fh1	ENSMUSG00000026526	452.228	1.66136	0.296663	5.59897	2.15628e-08	7.86528e-08	Increased	Neither	FALSE	FALSE	372.925	149.295	163.643	154.958	783.74	477.513	768.024	747.729
Exo1	ENSMUSG00000039748	1222.27	6.03153	0.216887	27.6243	5.68169e-168	8.29243e-165	Increased	Neither	FALSE	FALSE	25.1882	34.6579	35.3822	44.0936	2073.93	2345.15	2771.19	2448.57
Zbtb18	ENSMUSG00000063659	69.4516	-1.11708	0.329989	-3.3829	0.000717251	0.00146307	Unchanged	Neither	FALSE	TRUE	112.647	136.854	45.3335	89.447	40.8089	51.8353	46.7115	31.9752
Adss	ENSMUSG00000015961	569.606	1.26621	0.202417	6.25492	3.97728e-10	1.75506e-09	Increased	Neither	FALSE	FALSE	430.998	311.921	321.757	258.263	678.056	820.725	801.699	933.431
Coq8a	ENSMUSG00000026489	172.228	-1.73874	0.339062	-5.1253	2.97059e-07	9.438e-07	Decreased	Neither	FALSE	FALSE	451.988	138.631	256.521	225.507	117.195	52.6206	73.8693	61.4908
Itpkb	ENSMUSG00000038855	389.28	-2.72547	0.205961	-13.2211	6.62895e-40	2.15598e-38	Decreased	Neither	FALSE	FALSE	622.708	820.236	609.238	665.184	104.638	123.305	80.3872	88.5468
Gm37033	ENSMUSG00000104388	202.899	-2.851	0.221387	-12.8509	8.50649e-38	2.43436e-36	Decreased	Neither	FALSE	FALSE	326.747	434.556	307.383	364.087	47.0872	56.5476	41.2799	45.5032
Gm37390	ENSMUSG00000103123	9.56112	-2.88793	0.610673	-4.45301	8.46731e-06	2.24131e-05	Decreased	Neither	FALSE	FALSE	15.3928	24.8826	13.2683	16.3776	2.09276	0.785383	0	3.68945
Gm36933	ENSMUSG00000103772	39.8138	-3.08714	0.356831	-8.50926	1.7505e-17	1.48646e-16	Decreased	Neither	FALSE	FALSE	67.8682	82.6457	61.9189	75.5891	6.27829	7.85383	6.51788	9.83854
Parp1	ENSMUSG00000026496	2825.62	1.37118	0.283989	4.82821	1.37768e-06	4.05387e-06	Increased	Neither	FALSE	FALSE	2316.61	1085.06	1458.41	1307.69	4949.39	2199.86	5117.62	4170.31
Tmem63a	ENSMUSG00000026519	398.959	-2.53787	0.238367	-10.6395	1.95073e-26	3.09467e-25	Decreased	Neither	FALSE	FALSE	969.046	577.631	616.977	574.477	137.076	120.949	111.89	83.6275
Ephx1	ENSMUSG00000038776	1586.32	-1.65515	0.165381	-10.0076	1.41102e-23	1.8326e-22	Decreased	Neither	FALSE	FALSE	2070.33	2493.59	2419.26	2677.11	664.453	856.067	701.758	807.99
Nvl	ENSMUSG00000026516	1582.61	1.20657	0.16675	7.23566	4.63269e-13	2.69111e-12	Increased	Neither	FALSE	TRUE	926.366	906.437	989.597	982.658	1761.06	2165.3	2538.71	2390.76
Cnih4	ENSMUSG00000062169	963.388	2.16825	0.208731	10.3862	2.86649e-25	4.20995e-24	Increased	Neither	FALSE	FALSE	253.281	469.214	315.123	337.631	1452.38	1578.62	1489.34	1811.52
Cnih3	ENSMUSG00000026514	26.7597	5.88827	0.684335	7.5508	4.32607e-14	2.78299e-13	Unchanged	Neither	FALSE	FALSE	0	0	0	0	34.5306	43.9814	63.0062	72.5592
Gm5533	ENSMUSG00000056699	9.01031	-3.70434	0.753173	-4.55132	5.331e-06	1.45059e-05	Decreased	Neither	FALSE	FALSE	7.6964	5.33198	9.95125	47.8731	0	0	0	1.22982
Mia3	ENSMUSG00000056050	369.961	-1.20483	0.182196	-6.61196	3.79264e-11	1.85207e-10	Unchanged	Neither	FALSE	FALSE	577.929	584.74	445.595	462.353	218.694	244.254	228.126	198.001
Dusp10	ENSMUSG00000039384	890.231	-1.93847	0.163629	-11.845	2.28455e-32	4.99521e-31	Decreased	Neither	FALSE	TRUE	1386.75	1322.33	1365.53	1591.15	374.605	409.97	362.829	308.684
4930532G15Rik	ENSMUSG00000097261	26.5016	-2.25942	0.407098	-5.49921	3.81505e-08	1.34738e-07	Decreased	Neither	FALSE	FALSE	36.383	47.0992	35.3822	60.4712	4.18553	12.5661	9.77682	6.14908
Eprs	ENSMUSG00000026615	4399.66	1.63639	0.236772	6.91111	4.80864e-12	2.55556e-11	Increased	Neither	FALSE	FALSE	2968.71	1674.24	1979.19	1787.68	6668.59	4538.73	8056.1	7524.02
Rrp15	ENSMUSG00000001305	769	1.66066	0.349699	4.74828	2.05153e-06	5.90282e-06	Increased	Neither	FALSE	FALSE	641.599	249.714	315.123	207.87	1595.73	526.206	1266.64	1349.11
Gpatch2	ENSMUSG00000039210	137.4	-1.08316	0.327686	-3.30472	0.00095072	0.00189723	Unchanged	Neither	FALSE	FALSE	312.054	121.747	159.22	159.997	126.612	50.2645	86.9051	82.3977
Gm37254	ENSMUSG00000104394	32.8374	-1.08435	0.33934	-3.19144	0.00141564	0.00274568	Unchanged	Neither	FALSE	FALSE	39.1816	44.4332	39.805	57.9516	20.9276	24.3469	24.9852	11.0684
Pdcd5-ps	ENSMUSG00000102824	233.318	1.8533	0.222406	8.32917	8.14101e-17	6.56907e-16	Increased	Neither	FALSE	FALSE	77.6636	126.19	112.781	80.6283	379.837	393.477	298.736	397.231
Cenpf	ENSMUSG00000026605	226.962	4.32163	0.648348	6.65605	2.81293e-11	1.38816e-10	Increased	Neither	FALSE	FALSE	9.79541	1.77733	27.6424	3.77945	236.482	290.592	699.586	546.039
Smyd2	ENSMUSG00000026603	117.599	2.66857	0.249953	10.6468	1.80463e-26	2.86679e-25	Increased	Neither	FALSE	FALSE	24.4885	41.7672	23.2196	34.0151	209.276	223.834	182.501	201.69
Nsl1	ENSMUSG00000062510	181.977	3.93674	0.316836	12.3429	5.31888e-35	1.34423e-33	Increased	Neither	FALSE	TRUE	29.3862	10.664	23.2196	16.3776	431.109	209.697	400.85	334.51
Atf3	ENSMUSG00000026628	34.0188	4.79778	0.568701	7.48303	7.26259e-14	4.56735e-13	Increased	Neither	FALSE	FALSE	4.19803	0	0	0	37.6698	44.7668	94.5093	91.0065
D730003I15Rik	ENSMUSG00000073478	41.1329	-1.51043	0.328857	-4.58448	4.55107e-06	1.2508e-05	Unchanged	Neither	FALSE	FALSE	55.9738	60.4291	44.2278	85.6676	14.6494	20.42	20.64	27.056
Ppp2r5a	ENSMUSG00000026626	852.993	-1.61378	0.177168	-9.10789	8.40004e-20	8.39716e-19	Decreased	Neither	FALSE	FALSE	1162.86	1552.49	1258.28	1186.75	469.826	443.741	355.224	394.771
9430037O13Rik	ENSMUSG00000102246	6.46283	4.08136	0.765765	5.15097	2.59144e-07	8.32167e-07	Increased	Neither	FALSE	FALSE	0	0	0	0	8.37106	12.5661	18.4673	12.2982
Dtl	ENSMUSG00000037474	2279.35	6.35485	0.22633	27.9543	5.85191e-172	1.13878e-168	Increased	Neither	FALSE	FALSE	58.0728	33.7692	54.179	56.6918	3926.03	3674.81	5400.06	5031.18
Ints7	ENSMUSG00000037461	2972.17	1.36537	0.167551	8.14889	3.67289e-16	2.8158e-15	Increased	Neither	FALSE	TRUE	1519.69	1424.53	1782.38	1877.13	3807.79	4207.3	4989.44	4169.08
Lpgat1	ENSMUSG00000026623	115.258	1.0732	0.239433	4.48113	7.42484e-06	1.97928e-05	Increased	Neither	FALSE	FALSE	58.7725	91.5323	67.4474	76.8489	122.427	187.706	167.292	150.038
Nek2	ENSMUSG00000026622	30.907	6.11575	0.672257	7.86808	3.60112e-15	2.53599e-14	Increased	Neither	FALSE	FALSE	0	0	0	0	57.551	47.9084	71.6967	70.0996
Traf3ip3	ENSMUSG00000037318	5302.55	-1.83734	0.190484	-9.64542	5.14009e-22	5.91871e-21	Decreased	Neither	FALSE	FALSE	7701.29	8695.57	8289.39	8584.4	2623.28	2814.81	1703.34	2008.29
Hsd11b1	ENSMUSG00000016194	2583.12	-5.4764	0.260208	-21.0079	5.55575e-98	1.41019e-95	Decreased	Neither	FALSE	FALSE	3584.42	5264.44	5081.77	6324.28	77.4323	161.789	84.7324	86.0872
Gm38118	ENSMUSG00000103089	81.6426	-5.93817	0.503435	-10.0658	7.82694e-24	1.04205e-22	Decreased	Neither	FALSE	FALSE	106.35	132.411	166.96	241.885	2.09276	2.35615	1.08631	0
G0s2	ENSMUSG00000009633	8.14166	-4.10693	0.772824	-5.13188	2.86857e-07	9.14121e-07	Decreased	Neither	FALSE	FALSE	29.3862	3.55465	22.1139	10.0785	0	0	0	0
9630010A21Rik	ENSMUSG00000103867	69.1914	-1.39092	0.270889	-5.12972	2.9018e-07	9.22697e-07	Unchanged	Naive	FALSE	FALSE	94.4558	97.753	96.1954	115.903	33.4842	46.3376	23.8989	45.5032
Cd46	ENSMUSG00000016493	29.6144	-1.78321	0.37518	-4.73339	2.208e-06	6.32188e-06	Decreased	Neither	FALSE	FALSE	37.0826	35.5465	56.3904	57.9516	18.8349	11.7807	11.9494	7.3789
Rpp38	ENSMUSG00000049950	445.374	1.27146	0.201988	6.29428	3.08828e-10	1.37839e-09	Increased	Neither	FALSE	FALSE	195.209	259.49	283.058	298.577	520.052	754.753	643.097	608.759
Suv39h2	ENSMUSG00000026646	30.674	1.06888	0.318314	3.35434	0.000795558	0.00161266	Increased	Neither	FALSE	FALSE	17.4918	19.5506	22.1139	18.8973	36.6234	47.9084	43.4525	39.3541
Hspa14	ENSMUSG00000109865	4643.09	1.60337	0.168533	9.51354	1.84286e-21	2.0571e-20	Increased	Neither	FALSE	FALSE	1828.94	2317.63	2404.89	2568.77	6036.58	7530.25	7494.48	6963.22
Gm45902	ENSMUSG00000051396	533.003	1.43659	0.176757	8.12671	4.41105e-16	3.35527e-15	Increased	Neither	FALSE	FALSE	251.882	265.71	333.92	291.018	683.288	848.999	863.619	725.592
Frmd4a	ENSMUSG00000026657	35.007	-1.86457	0.346222	-5.36382	8.14812e-08	2.77693e-07	Decreased	Neither	FALSE	FALSE	61.5712	71.9817	42.0164	46.6133	16.7421	14.1369	9.77682	17.2174
Phyh	ENSMUSG00000026664	556.14	-1.0675	0.161348	-6.61575	3.69672e-11	1.80674e-10	Decreased	Neither	FALSE	FALSE	775.937	723.372	823.742	695.419	411.228	336.144	338.93	344.349
Mcm10	ENSMUSG00000026669	1973.86	7.69145	0.314498	24.0215	1.65823e-127	9.68076e-125	Increased	Neither	FALSE	FALSE	10.4951	4.44332	27.6424	21.4169	3288.78	4029.8	4803.68	3604.59
Camk1d	ENSMUSG00000039145	136.624	-1.68497	0.252758	-6.66131	2.71406e-11	1.34323e-10	Decreased	Neither	FALSE	FALSE	166.522	227.498	199.025	248.184	71.154	83.2506	54.3157	43.0436
Cdc123	ENSMUSG00000039128	3286.35	1.26594	0.185716	6.81647	9.33064e-12	4.81204e-11	Increased	Neither	FALSE	FALSE	1500.8	2001.27	1899.58	2261.37	3725.12	5131.69	4728.72	5042.25
Nudt5	ENSMUSG00000025817	2189.88	1.91721	0.185392	10.3409	4.59998e-25	6.59821e-24	Increased	Neither	TRUE	FALSE	684.979	999.746	996.231	939.824	2863.95	3873.51	3708.67	3452.1
Gata3	ENSMUSG00000015619	101.505	-3.53179	0.319228	-10.9633	5.73764e-28	9.88092e-27	Decreased	Neither	FALSE	FALSE	282.668	172.401	149.269	148.658	11.5102	17.2784	13.0358	17.2174
Itih5	ENSMUSG00000025780	91.9769	1.96071	0.262026	7.47159	7.92307e-14	4.95235e-13	Increased	Neither	FALSE	FALSE	39.8813	32.8805	43.1221	30.2356	120.334	196.346	130.358	142.659
Prkcq	ENSMUSG00000026778	1444.56	-1.99486	0.183399	-10.8761	1.49841e-27	2.53558e-26	Decreased	Neither	FALSE	FALSE	2294.23	2495.37	2090.87	2392.39	564	737.474	506.222	475.939
Gm36932	ENSMUSG00000103774	14.2721	-2.17467	0.483703	-4.42551	9.62167e-06	2.52967e-05	Decreased	Neither	FALSE	FALSE	20.9902	21.3279	19.9025	34.0151	2.09276	5.49768	5.43157	4.91927
Gm37520	ENSMUSG00000103253	34.8048	-1.17956	0.356442	-3.3054	0.000948395	0.00189322	Unchanged	Neither	FALSE	FALSE	41.9803	69.3157	51.9676	31.4954	17.7885	14.1369	27.1578	24.5963
Gm13292	ENSMUSG00000082424	6.00206	2.96244	0.710774	3.73735	0.000185971	0.000414072	Unchanged	Neither	FALSE	FALSE	1.39934	0	1.10569	0	14.6494	14.1369	13.0358	3.68945
Rbm17	ENSMUSG00000037197	230.677	1.02217	0.183512	5.56931	2.55756e-08	9.20533e-08	Increased	Neither	FALSE	FALSE	147.631	180.399	139.317	137.32	317.054	333.002	285.7	304.995
Il2ra	ENSMUSG00000026770	4596.69	8.34259	0.232863	35.3613	6.72435e-274	7.85135e-270	Increased	Neither	FALSE	TRUE	25.1882	21.3279	26.5367	27.716	6887.29	9981.43	10815.3	8988.73
Gm37881	ENSMUSG00000104101	43.3747	5.98262	0.583231	7.43194	1.07014e-13	6.60058e-13	Increased	Neither	FALSE	FALSE	0	0.888663	0	1.25982	76.3859	88.7483	82.5598	97.1555
Il15ra	ENSMUSG00000023206	424.851	1.62697	0.184475	8.81797	1.16552e-18	1.07323e-17	Increased	Neither	TRUE	TRUE	198.707	198.172	220.033	205.35	568.186	535.631	721.312	751.418
Ankrd16	ENSMUSG00000047909	466.541	-1.47103	0.200477	-7.33674	2.18864e-13	1.30781e-12	Decreased	Neither	TRUE	FALSE	791.329	575.854	719.807	665.184	286.709	185.35	231.385	276.709
Mindy3	ENSMUSG00000026767	501.816	1.03106	0.21045	4.89907	9.62918e-07	2.88431e-06	Unchanged	Neither	TRUE	FALSE	336.542	328.805	328.391	313.695	617.366	465.732	851.67	772.325
Gm37289	ENSMUSG00000102630	11.7976	-1.77659	0.510138	-3.44125	0.000579033	0.0012	Decreased	Neither	FALSE	FALSE	21.6898	21.3279	16.5854	16.3776	4.18553	8.63921	4.34525	1.22982
Gm37255	ENSMUSG00000104449	23.4518	-2.23036	0.466238	-4.73708	2.16821e-06	6.21406e-06	Unchanged	Neither	FALSE	FALSE	37.7823	62.2064	19.9025	39.0543	11.5102	10.21	3.25894	3.68945
Pter	ENSMUSG00000026730	77.6435	4.35755	0.399183	10.624	2.30491e-26	3.65158e-25	Increased	Neither	TRUE	FALSE	6.99672	1.77733	7.73986	7.55891	81.6178	134.3	186.846	194.311
Gm37780	ENSMUSG00000102691	18.6988	-4.38559	0.632092	-5.79185	6.96155e-09	2.68793e-08	Decreased	Neither	FALSE	FALSE	38.482	59.5404	14.374	34.0151	2.09276	0	1.08631	0
Vim	ENSMUSG00000026728	300.274	-2.3969	0.265113	-9.03406	1.65419e-19	1.62033e-18	Decreased	Activated	FALSE	FALSE	716.464	521.645	380.359	414.48	130.798	92.6752	69.5241	76.2486
Hacd1	ENSMUSG00000063275	17.3942	4.08133	0.568616	6.36048	2.01121e-10	9.14801e-10	Increased	Neither	FALSE	FALSE	1.39934	0.888663	0	2.51964	28.2523	27.4884	38.021	40.584
Gm37416	ENSMUSG00000103865	59.4062	-1.75919	0.314165	-5.58977	2.2737e-08	8.25232e-08	Decreased	Neither	FALSE	FALSE	67.1685	67.5384	102.83	133.541	24.0668	22.7761	31.5031	25.8262
Plxdc2	ENSMUSG00000026748	47.1085	1.78002	0.366661	4.84496	1.26638e-06	3.74241e-06	Unchanged	Neither	FALSE	FALSE	20.2905	16.8846	24.3253	18.8973	73.2468	31.4153	93.4229	98.3854
Bmi1	ENSMUSG00000026739	292.522	1.08069	0.193295	5.59032	2.26658e-08	8.23073e-08	Increased	Neither	FALSE	FALSE	160.225	215.945	166.96	204.09	357.863	475.157	382.382	377.554
Armc3	ENSMUSG00000037683	27.5879	-3.93281	0.507605	-7.28039	3.32861e-13	1.96188e-12	Decreased	Neither	FALSE	FALSE	41.2807	71.0931	38.6993	60.4712	5.23191	3.92691	0	0
Otud1	ENSMUSG00000043415	33.8588	-1.31437	0.397778	-3.29856	0.00097182	0.00193601	Decreased	Neither	FALSE	FALSE	44.779	70.2044	29.8537	51.6525	8.37106	25.9176	13.0358	27.056
Apbb1ip	ENSMUSG00000026786	571.96	-1.25192	0.19069	-6.56475	5.21208e-11	2.49718e-10	Unchanged	Neither	FALSE	FALSE	952.954	785.578	656.782	836.519	322.286	297.66	310.686	413.218
Mastl	ENSMUSG00000026779	203.771	3.89536	0.295005	13.1329	2.13449e-39	6.69954e-38	Increased	Neither	FALSE	FALSE	18.8912	15.1073	36.4879	25.1964	252.178	392.691	489.927	399.69
Arrdc1	ENSMUSG00000026972	1080.33	-1.18843	0.315953	-3.76129	0.000169037	0.000378462	Decreased	Neither	TRUE	FALSE	2550.31	1059.29	1390.96	1063.29	1008.71	384.838	607.249	578.014
Zmynd19	ENSMUSG00000026974	103.893	2.1929	0.264459	8.2782	1.25046e-16	9.912e-16	Increased	Neither	FALSE	FALSE	25.8879	39.9899	42.0164	37.7945	152.772	229.332	152.084	151.267
Mrpl41	ENSMUSG00000036850	1164.98	1.32986	0.191431	6.94666	3.74028e-12	2.00053e-11	Increased	Neither	FALSE	FALSE	535.949	790.91	637.986	665.184	1553.88	2100.11	1475.21	1560.64
Pnpla7	ENSMUSG00000036833	1999.82	-2.12466	0.192909	-11.013	3.3095e-28	5.78469e-27	Decreased	Neither	FALSE	FALSE	2973.61	2929.92	3627.78	3531.27	907.213	559.978	807.131	661.641
Gm13369	ENSMUSG00000083796	7.99339	-2.84411	0.652011	-4.06239	4.85723e-05	0.000116934	Unchanged	Neither	FALSE	FALSE	8.39607	19.5506	9.95125	21.4169	1.04638	2.35615	0	1.22982
Tor4a	ENSMUSG00000059555	436.985	-1.73371	0.322927	-5.36764	7.97748e-08	2.72195e-07	Decreased	Neither	FALSE	FALSE	1184.55	387.457	616.977	527.864	296.126	137.442	168.379	177.094
Tubb4b	ENSMUSG00000036752	4938.46	1.49658	0.236714	6.32224	2.57801e-10	1.16144e-09	Unchanged	Neither	FALSE	TRUE	2774.9	2619.78	2559.68	2216.02	7775.67	4151.53	9787.68	7622.41
Tmem203	ENSMUSG00000078201	9.58528	-1.36677	0.525382	-2.58201	0.00982276	0.0165451	Unchanged	Neither	FALSE	FALSE	11.8944	16.8846	11.0569	17.6374	6.27829	7.06845	2.17263	3.68945
Tprn	ENSMUSG00000048707	35.3513	1.11428	0.344716	3.22872	0.00124345	0.00243518	Increased	Neither	FALSE	FALSE	20.9902	26.6599	23.2196	16.3776	47.0872	71.4698	31.5031	45.5032
Uap1l1	ENSMUSG00000026956	22.6346	-1.18912	0.399212	-2.97341	0.00294509	0.00543408	Unchanged	Neither	FALSE	FALSE	21.6898	22.2166	35.3822	49.1329	11.5102	13.3515	13.0358	14.7578
Sapcd2	ENSMUSG00000026955	7.655	4.32754	0.753144	5.49691	3.86504e-08	1.36463e-07	Unchanged	Neither	FALSE	FALSE	0	0	0	0	15.6957	14.9223	19.5536	11.0684
Abca2	ENSMUSG00000026944	366.671	-1.11443	0.264992	-4.20514	2.60922e-05	6.47096e-05	Decreased	Neither	FALSE	FALSE	649.296	443.443	498.668	427.078	351.584	146.867	227.039	189.392
Paxx	ENSMUSG00000047617	213.99	-1.39211	0.350834	-3.96708	7.27592e-05	0.000171105	Decreased	Neither	TRUE	FALSE	503.064	213.279	315.123	222.988	195.673	53.406	107.545	100.845
Tmem141	ENSMUSG00000026939	42.5803	-1.69637	0.313863	-5.38997	7.0469e-08	2.42184e-07	Decreased	Naive	FALSE	FALSE	63.6702	72.8704	71.8701	55.432	16.7421	27.4884	14.1221	18.4473
Nacc2	ENSMUSG00000026932	85.1767	-2.29237	0.361714	-6.32193	2.58313e-10	1.16316e-09	Decreased	Neither	FALSE	FALSE	148.331	121.747	170.277	133.541	56.5046	21.9907	13.0358	15.9876
Gm13554	ENSMUSG00000087515	26.5149	-2.59736	0.459691	-5.57648	2.45439e-08	8.85305e-08	Decreased	Neither	FALSE	FALSE	46.878	44.4332	59.7075	35.2749	15.6957	5.49768	2.17263	2.45963
Pmpca	ENSMUSG00000026926	625.806	1.26254	0.153898	8.20325	2.3398e-16	1.81888e-15	Increased	Neither	FALSE	TRUE	391.816	334.137	369.302	369.127	832.92	834.862	967.905	906.375
Egfl7	ENSMUSG00000026921	35.8142	4.69606	0.483545	8.78136	1.61515e-18	1.47217e-17	Increased	Neither	FALSE	FALSE	2.09902	3.55465	1.10569	0	66.9685	75.3967	77.1282	60.261
Lcn4	ENSMUSG00000026919	268.433	-3.2979	0.248178	-13.2568	4.12254e-40	1.35974e-38	Decreased	Neither	FALSE	FALSE	410.008	344.801	588.229	616.051	53.3655	46.3376	45.6252	43.0436
Slc2a6	ENSMUSG00000036067	56.691	2.92044	0.744792	3.93686	8.25564e-05	0.000192555	Increased	Neither	FALSE	FALSE	13.2938	0	9.95125	1.25982	104.638	37.6984	194.45	92.2363
Vav2	ENSMUSG00000009621	52.5296	2.3859	0.317495	7.47971	7.44852e-14	4.67826e-13	Increased	Neither	FALSE	FALSE	12.5941	23.9939	14.374	12.5982	113.009	76.9675	87.9914	78.7083
Gtf3c5	ENSMUSG00000026816	767.726	1.91603	0.255793	7.48941	6.91823e-14	4.36398e-13	Increased	Neither	FALSE	FALSE	426.8	251.492	316.229	257.003	1572.71	739.045	1362.24	1216.29
Ddx31	ENSMUSG00000026806	715.55	1.01127	0.180667	5.59718	2.17869e-08	7.9345e-08	Increased	Neither	FALSE	FALSE	574.431	431.89	487.611	391.803	836.059	1028.85	1034.17	939.58
Cfap77	ENSMUSG00000079502	14.2678	3.4808	0.632162	5.12278	3.0107e-07	9.55244e-07	Increased	Neither	FALSE	FALSE	0.699672	4.44332	0	0	54.4119	20.42	20.64	13.528
Gm13394	ENSMUSG00000083773	26.0003	1.86409	0.416037	4.46201	8.11949e-06	2.15413e-05	Increased	Neither	FALSE	FALSE	4.89771	10.664	12.1626	15.1178	34.5306	54.9768	51.0567	24.5963
Setx	ENSMUSG00000043535	1178.01	-1.34567	0.162235	-8.29422	1.093e-16	8.70523e-16	Decreased	Neither	FALSE	FALSE	1546.28	1945.28	1641.96	1647.84	585.974	757.894	650.702	648.114
Coq4	ENSMUSG00000026798	48.7301	1.13149	0.315725	3.58026	0.000343256	0.000734847	Increased	Neither	FALSE	FALSE	43.3797	29.3259	24.3253	21.4169	87.8961	73.0406	57.5746	52.8821
Cercam	ENSMUSG00000039787	79.6181	1.0171	0.388123	2.61984	0.00879706	0.0149664	Unchanged	Neither	FALSE	TRUE	74.8649	22.2166	56.3904	50.3927	123.473	40.0545	137.962	131.59
Wdr34	ENSMUSG00000039715	16.543	1.96545	0.439827	4.42831	9.49758e-06	2.50067e-05	Increased	Neither	FALSE	FALSE	6.99672	3.55465	5.52847	8.81872	20.9276	29.8445	27.1578	29.5156
Set	ENSMUSG00000054766	11784.1	2.12448	0.158055	13.4412	3.46589e-41	1.18674e-39	Increased	Neither	FALSE	TRUE	3818.11	4943.63	4267.98	4365.27	16304.7	19960.5	19881.7	20731
Zer1	ENSMUSG00000039686	231.65	-1.5272	0.199408	-7.6562	1.91515e-14	1.26981e-13	Decreased	Neither	FALSE	FALSE	328.846	319.919	314.017	419.519	140.215	117.807	110.804	102.075
Phyhd1	ENSMUSG00000079484	21.0201	-2.0573	0.423163	-4.81785	1.45111e-06	4.25174e-06	Decreased	Neither	FALSE	FALSE	46.1784	31.9919	38.6993	21.4169	7.32468	7.85383	9.77682	4.91927
Nup188	ENSMUSG00000052533	2120.06	1.35135	0.305548	4.42263	9.75061e-06	2.56184e-05	Unchanged	Neither	FALSE	FALSE	1391.65	805.129	1465.05	997.776	3531.54	1304.52	4264.87	3199.98
Ntmt1	ENSMUSG00000026857	841.478	1.83479	0.269244	6.81384	9.50267e-12	4.89644e-11	Increased	Neither	TRUE	FALSE	429.599	263.044	426.798	313.695	1802.92	721.767	1437.19	1336.81
Usp20	ENSMUSG00000026854	621.813	-1.32577	0.312927	-4.23643	2.27106e-05	5.67813e-05	Decreased	Neither	FALSE	FALSE	1010.33	578.52	1042.67	958.721	537.84	150.008	379.123	317.293
Fnbp1	ENSMUSG00000075415	1459.93	-1.00104	0.174304	-5.74301	9.30064e-09	3.53843e-08	Unchanged	Neither	FALSE	TRUE	1691.81	1783.55	1946.02	2387.35	999.295	841.93	1077.62	951.878
Ncs1	ENSMUSG00000062661	554.543	7.27367	0.319546	21.5081	1.30744e-102	3.81642e-100	Increased	Neither	FALSE	FALSE	9.79541	3.55465	6.63417	1.25982	1061.03	1129.38	1219.93	1004.76
Exosc2	ENSMUSG00000039356	2644.69	1.60896	0.173648	9.26539	1.94371e-20	2.02632e-19	Increased	Neither	FALSE	FALSE	1039.01	1416.53	1305.83	1416.03	3505.38	4641.61	4083.45	3749.71
Aif1l	ENSMUSG00000001864	21.5162	4.96277	0.637951	6.08721	1.14898e-09	4.81879e-09	Increased	Neither	FALSE	FALSE	0.699672	0.888663	0	0	43.9481	20.42	43.4525	62.7207
Fam78a	ENSMUSG00000050592	841.551	-2.60083	0.207365	-12.5381	4.61752e-36	1.23092e-34	Decreased	Neither	FALSE	FALSE	1562.37	1438.75	1434.09	1368.16	329.61	213.624	207.486	178.323
Gm16534	ENSMUSG00000090157	234.32	-2.55646	0.244748	-10.433	1.75297e-25	2.62071e-24	Decreased	Naive	FALSE	FALSE	430.298	358.131	463.286	359.048	92.0816	46.3376	74.9556	50.4225
Prrc2b	ENSMUSG00000039262	505.908	-1.32138	0.158665	-8.3272	8.27789e-17	6.67491e-16	Decreased	Neither	FALSE	TRUE	719.963	788.244	658.994	730.694	302.404	289.021	300.909	257.032
Gm13610	ENSMUSG00000086216	70.8747	-1.42495	0.26351	-5.40263	6.56706e-08	2.26252e-07	Unchanged	Neither	FALSE	FALSE	73.4656	112.86	112.781	117.163	36.6234	34.5568	40.1936	39.3541
Fam102a	ENSMUSG00000039157	462.512	-2.16335	0.237141	-9.11922	7.56667e-20	7.61624e-19	Decreased	Neither	TRUE	TRUE	736.755	875.333	770.669	660.144	242.761	169.643	120.581	124.212
St6galnac4	ENSMUSG00000079442	567.252	2.37989	0.321987	7.38836	1.48655e-13	9.04478e-13	Increased	Neither	FALSE	FALSE	314.853	93.3097	162.537	118.423	1295.42	734.333	1022.22	796.921
Eng	ENSMUSG00000026814	73.5889	-1.74029	0.333612	-5.20914	1.89713e-07	6.20299e-07	Unchanged	Neither	FALSE	FALSE	171.42	63.9838	119.415	103.305	40.8089	25.1322	41.2799	23.3665
Sh2d3c	ENSMUSG00000059013	714.127	-1.66653	0.363816	-4.58023	4.64461e-06	1.27421e-05	Decreased	Neither	FALSE	FALSE	2210.96	630.951	926.572	637.468	499.124	194.775	320.462	292.696
Ralgps1	ENSMUSG00000038831	36.5751	-1.26188	0.39496	-3.19122	0.00141671	0.00274731	Decreased	Neither	FALSE	FALSE	32.1849	47.9878	60.8132	69.29	36.6234	14.1369	21.7263	9.83854
Angptl2	ENSMUSG00000004105	74.8943	2.06027	0.392146	5.24259	1.58341e-07	5.22109e-07	Increased	Neither	FALSE	FALSE	46.878	21.3279	16.5854	21.4169	170.56	48.6937	153.17	120.522
Hspa5	ENSMUSG00000026864	12980.7	1.47628	0.53273	2.77163	0.00557763	0.00982713	Increased	Neither	FALSE	FALSE	12992.2	3930.56	4807.56	3104.19	25072.4	8239.45	23410.1	22289.2
Phf19	ENSMUSG00000026873	73.5465	3.44155	0.348601	9.76745	1.55319e-22	1.86767e-21	Increased	Neither	FALSE	FALSE	7.6964	15.1073	16.5854	5.03927	150.679	95.8167	178.155	119.292
Cntrl	ENSMUSG00000057110	2393.86	-1.06938	0.143695	-7.44193	9.92238e-14	6.14935e-13	Decreased	Neither	TRUE	FALSE	3401.11	3153.87	3282.81	3154.58	1369.71	1472.59	1633.82	1682.39
Gsn	ENSMUSG00000026879	792.112	-3.03282	0.217994	-13.9048	5.91961e-44	2.33505e-42	Decreased	Naive_and_activated	FALSE	FALSE	1337.77	1286.78	1668.49	1375.72	236.482	124.09	157.515	150.038
Stom	ENSMUSG00000026880	20.4709	-2.0037	0.603449	-3.29377	0.000988532	0.00196763	Decreased	Neither	FALSE	FALSE	86.0597	9.7753	35.3822	6.29909	6.27829	10.9954	6.51788	2.45963
Rc3h2	ENSMUSG00000075376	275.91	-1.1359	0.189108	-6.00591	1.90266e-09	7.82509e-09	Unchanged	Neither	FALSE	TRUE	316.252	410.562	351.611	443.456	163.236	157.077	178.155	186.932
Dennd1a	ENSMUSG00000035392	101.702	-1.16186	0.278851	-4.16474	3.11705e-05	7.66527e-05	Decreased	Neither	FALSE	FALSE	198.007	127.968	133.789	105.825	87.8961	51.0499	58.6609	50.4225
Nek6	ENSMUSG00000026749	909.184	1.65481	0.169681	9.75167	1.81454e-22	2.1641e-21	Increased	Neither	FALSE	FALSE	389.717	448.775	411.318	488.809	1138.46	1529.93	1444.8	1421.67
Psmb7	ENSMUSG00000026750	2236.72	1.62927	0.170922	9.53195	1.54362e-21	1.73468e-20	Increased	Neither	FALSE	FALSE	946.657	1177.48	1011.71	1196.83	2781.28	3845.23	3344.76	3589.84
Gm13586	ENSMUSG00000082931	5.53574	-1.56446	0.650402	-2.36727	0.0179199	0.0286621	Unchanged	Neither	FALSE	FALSE	9.79541	9.7753	6.63417	8.81872	5.23191	1.57077	0	2.45963
Gm13496	ENSMUSG00000085755	18.3345	2.49958	0.466446	5.27287	1.34304e-07	4.46507e-07	Increased	Neither	FALSE	FALSE	4.19803	3.55465	6.63417	5.03927	35.577	38.4838	16.2947	36.8945
Scai	ENSMUSG00000035236	75.3884	-1.55772	0.268885	-5.78711	7.16073e-09	2.7621e-08	Unchanged	Neither	FALSE	FALSE	114.746	138.631	100.618	98.2658	34.5306	26.703	47.7978	41.8138
Gm13461	ENSMUSG00000081999	18.9639	2.6962	0.48266	5.47603	4.3497e-08	1.52881e-07	Increased	Neither	FALSE	FALSE	4.19803	4.44332	3.31708	5.03927	38.7161	23.5615	19.5536	52.8821
Arhgap15	ENSMUSG00000049744	5785.91	-1.51261	0.182902	-8.26993	1.34032e-16	1.05956e-15	Decreased	Neither	FALSE	FALSE	6970.14	8763.11	8552.55	10106.3	2748.85	3670.88	2603.89	2871.62
Zeb2	ENSMUSG00000026872	45.0157	1.82641	0.350021	5.20367	1.95392e-07	6.37439e-07	Increased	Neither	FALSE	FALSE	27.9869	15.9959	18.7968	11.3384	66.9685	53.406	105.372	60.261
Epc2	ENSMUSG00000069495	162.439	-1.29174	0.232777	-5.54741	2.8994e-08	1.03781e-07	Decreased	Neither	FALSE	FALSE	201.506	321.696	189.074	215.429	83.7106	103.671	93.4229	91.0065
Lypd6b	ENSMUSG00000026765	597.39	-4.62969	0.23315	-19.7779	4.61549e-87	8.16522e-85	Decreased	Naive	FALSE	FALSE	855.699	1103.72	1242.8	1403.44	37.6698	51.8353	34.762	49.1927
Mmadhc	ENSMUSG00000026766	1255.03	1.43088	0.206211	6.9387	3.95731e-12	2.1137e-11	Increased	Neither	TRUE	FALSE	461.784	622.064	751.872	852.896	1618.75	1907.69	1905.39	1919.74
Prpf40a	ENSMUSG00000061136	4886.05	1.28885	0.171972	7.49449	6.65585e-14	4.20756e-13	Increased	Neither	TRUE	FALSE	2519.52	2653.55	2921.24	3181.04	5460.02	7083.37	7669.37	7600.27
Gm13502	ENSMUSG00000083287	7.81223	3.93955	0.72133	4.87816	1.07083e-06	3.19116e-06	Increased	Neither	FALSE	FALSE	0	0.888663	0	0	9.41744	15.7077	21.7263	14.7578
Nr4a2	ENSMUSG00000026826	108.753	3.67242	0.32348	11.2506	2.29963e-29	4.26876e-28	Increased	Neither	TRUE	FALSE	11.8944	26.6599	6.63417	11.3384	179.978	245.825	211.831	175.864
A930012O16Rik	ENSMUSG00000054181	17.3157	2.42573	0.48748	4.89872	9.64617e-07	2.88865e-06	Increased	Neither	FALSE	FALSE	6.29705	2.66599	4.42278	5.03927	43.9481	15.7077	35.8483	24.5963
Gpd2	ENSMUSG00000026827	1163.47	1.35795	0.194246	6.99062	2.73671e-12	1.48623e-11	Increased	Neither	FALSE	TRUE	743.052	545.639	525.205	773.528	1518.3	1560.56	2010.77	1630.74
Cytip	ENSMUSG00000026832	5643.95	-1.4523	0.17171	-8.45778	2.72507e-17	2.29236e-16	Decreased	Neither	FALSE	FALSE	6924.66	9226.1	8006.33	9008.96	2742.57	3601.77	2717.96	2923.27
Pkp4	ENSMUSG00000026991	420.716	-1.75795	0.164351	-10.6936	1.09021e-26	1.7582e-25	Decreased	Naive	FALSE	FALSE	707.369	605.18	675.579	617.311	198.813	199.487	192.277	169.715
Dapl1	ENSMUSG00000026989	1524.47	-1.20306	0.236036	-5.09676	3.45511e-07	1.08679e-06	Decreased	Neither	FALSE	FALSE	1985.67	2325.63	2023.42	2214.76	881.054	1361.85	585.523	817.828
Gm13552	ENSMUSG00000081157	111.666	1.4823	0.222691	6.65222	2.88714e-11	1.42297e-10	Increased	Neither	FALSE	FALSE	58.7725	62.2064	51.9676	59.2114	136.03	184.565	186.846	153.727
Tanc1	ENSMUSG00000035168	409.095	-2.35295	0.185426	-12.6825	7.39178e-37	2.04517e-35	Decreased	Neither	TRUE	FALSE	738.154	622.064	654.571	731.954	153.818	126.447	141.221	104.534
Baz2b	ENSMUSG00000026987	280.228	-1.57033	0.257433	-6.09854	1.07044e-09	4.50721e-09	Decreased	Neither	FALSE	FALSE	562.537	304.812	448.912	370.386	129.751	91.1044	159.688	174.634
Gm13572	ENSMUSG00000085975	6.45645	-2.04847	0.618579	-3.21006	0.00132706	0.00258763	Decreased	Neither	FALSE	FALSE	10.4951	12.4413	12.1626	8.81872	1.04638	3.14153	1.08631	2.45963
March7	ENSMUSG00000026977	415.264	-1.14712	0.189378	-6.05664	1.3899e-09	5.8021e-09	Unchanged	Neither	TRUE	FALSE	607.316	608.734	547.319	534.163	218.694	331.432	234.644	239.814
Cd302	ENSMUSG00000060703	10.4886	-2.58225	0.633328	-3.93206	8.42202e-05	0.0001962	Unchanged	Neither	FALSE	FALSE	18.8912	38.2125	9.95125	8.81872	2.09276	4.7123	0	1.22982
Rbms1	ENSMUSG00000026970	156.912	-1.51197	0.22523	-6.70945	1.9536e-11	9.78559e-11	Decreased	Neither	FALSE	TRUE	213.4	262.156	229.984	230.547	75.3395	109.168	69.5241	65.1803
Psmd14	ENSMUSG00000026914	5861.71	1.5641	0.175961	8.88879	6.17755e-19	5.82156e-18	Increased	Neither	FALSE	FALSE	2420.17	3235.62	2799.62	3288.12	7203.3	9715.19	8567.75	9663.9
Slc4a10	ENSMUSG00000026904	21.7478	-2.66905	0.449593	-5.82436	5.7333e-09	2.23172e-08	Decreased	Neither	FALSE	FALSE	27.9869	45.3218	33.1708	47.8731	4.18553	8.63921	4.34525	2.45963
Dpp4	ENSMUSG00000035000	4502.79	-1.21881	0.204152	-5.97003	2.37204e-09	9.66699e-09	Decreased	Naive_and_activated	FALSE	FALSE	4694.8	5479.5	7524.25	7599.22	2597.12	3175.3	2283.43	2668.7
Galnt3	ENSMUSG00000026994	22.8802	5.7278	0.688622	7.36552	1.76459e-13	1.06532e-12	Increased	Neither	FALSE	FALSE	0	0	0	0	31.3915	46.3376	49.9704	55.3418
Stk39	ENSMUSG00000027030	135.332	3.4409	0.271793	12.5872	2.48418e-36	6.72978e-35	Increased	Neither	FALSE	FALSE	27.9869	21.3279	21.0082	13.858	213.462	322.792	224.867	237.355
Gm13597	ENSMUSG00000075312	9.32807	-1.19722	0.521051	-2.28501	0.0223123	0.0350253	Decreased	Neither	FALSE	FALSE	15.3928	12.4413	14.374	11.3384	9.41744	4.7123	3.25894	3.68945
Spc25	ENSMUSG00000005233	539.562	4.32694	0.26796	16.1005	2.53005e-58	1.66898e-56	Increased	Neither	FALSE	FALSE	44.0794	37.3239	71.8701	36.5347	704.215	914.186	1232.97	1275.32
Bbs5	ENSMUSG00000063145	18.0404	4.21561	0.599568	6.124	9.12529e-10	3.87302e-09	Increased	Neither	FALSE	FALSE	0	0	3.31708	1.25982	20.9276	34.5568	51.0567	33.2051
Ppig	ENSMUSG00000042133	1815.41	1.14505	0.16194	7.07072	1.5413e-12	8.56149e-12	Increased	Neither	TRUE	FALSE	1019.42	1188.14	1099.06	1193.05	2067.65	2825.02	2484.4	2646.57
Ssb	ENSMUSG00000068882	7179.79	1.17599	0.180841	6.5029	7.87879e-11	3.71538e-10	Increased	Neither	FALSE	FALSE	3734.15	4757.01	4115.39	4896.91	7709.74	11516.9	10096.2	10612.1
Mettl5	ENSMUSG00000051730	1083.69	1.3249	0.197407	6.71131	1.92887e-11	9.67003e-11	Increased	Neither	FALSE	FALSE	461.084	660.277	620.295	710.537	1236.82	1815.02	1508.89	1656.56
Myo3b	ENSMUSG00000042064	43.938	-3.13134	0.376978	-8.18315	2.7652e-16	2.13818e-15	Unchanged	Naive	FALSE	FALSE	74.8649	97.753	76.2929	70.5498	10.4638	9.42459	1.08631	11.0684
Mettl8	ENSMUSG00000041975	667.64	-1.32132	0.171945	-7.68396	1.54247e-14	1.02855e-13	Decreased	Neither	TRUE	FALSE	861.996	1082.39	994.019	888.171	350.538	442.171	335.671	386.163
Hat1	ENSMUSG00000027018	5370.46	2.79194	0.178701	15.6226	5.10859e-55	3.16846e-53	Increased	Neither	FALSE	FALSE	1178.95	1533.83	1303.61	1297.61	7186.55	10083.5	9782.25	10597.3
Metap1d	ENSMUSG00000041921	382.894	-1.04294	0.191374	-5.44933	5.0561e-08	1.76593e-07	Unchanged	Neither	TRUE	FALSE	401.612	526.977	546.213	595.894	219.74	285.879	243.334	243.504
Itga6	ENSMUSG00000027111	311.851	-1.07116	0.210825	-5.08015	3.77131e-07	1.18085e-06	Unchanged	Neither	FALSE	FALSE	388.318	470.103	378.147	462.353	195.673	265.459	156.429	178.323
Pdk1	ENSMUSG00000006494	1307.89	-1.67057	0.188024	-8.88427	6.43414e-19	6.05847e-18	Decreased	Naive	FALSE	FALSE	1505.69	2114.13	2006.84	2365.94	549.351	716.269	607.249	597.691
Rapgef4	ENSMUSG00000049044	710.907	-4.39429	0.240919	-18.193	5.85999e-74	6.45484e-72	Decreased	Neither	FALSE	FALSE	1145.36	1208.58	1426.35	1665.48	41.8553	77.7529	45.6252	76.2486
Rapgef4os2	ENSMUSG00000085001	97.1884	-4.19328	0.316148	-12.9925	1.34991e-38	4.04142e-37	Decreased	Neither	FALSE	FALSE	162.324	175.067	187.968	216.689	11.5102	10.9954	4.34525	8.60872
Cdca7	ENSMUSG00000055612	4039.52	4.33556	0.192981	22.4585	1.05741e-111	3.74131e-109	Increased	Neither	FALSE	FALSE	298.76	287.927	463.286	419.519	7178.18	7970.85	8115.85	7581.82
Sp3os	ENSMUSG00000063714	7.37052	-2.29816	0.640836	-3.46072	0.000538741	0.00112027	Decreased	Neither	FALSE	FALSE	6.99672	11.5526	14.374	18.8973	4.18553	0.785383	2.17263	0
Ola1	ENSMUSG00000027108	1509.79	1.72726	0.192145	8.98891	2.49693e-19	2.41143e-18	Increased	Neither	FALSE	FALSE	556.239	786.467	665.628	759.67	1770.48	2500.66	2387.72	2651.49
Scrn3	ENSMUSG00000008226	127.156	-1.05338	0.23017	-4.57561	4.74828e-06	1.30143e-05	Decreased	Neither	FALSE	FALSE	147.631	162.625	193.497	185.193	74.2931	61.2599	95.5956	97.1555
Gpr155	ENSMUSG00000041762	139.003	-1.08472	0.24125	-4.49532	6.94655e-06	1.8607e-05	Decreased	Neither	FALSE	FALSE	170.72	129.745	226.667	233.066	79.5251	84.036	92.3366	95.9257
Atp5g3	ENSMUSG00000018770	2021.47	1.29412	0.274152	4.72034	2.35449e-06	6.71661e-06	Increased	Neither	FALSE	FALSE	1855.53	954.424	921.043	865.495	3459.34	1935.97	2624.53	3555.4
Lnpk	ENSMUSG00000009207	545.417	1.10696	0.196732	5.62649	1.83914e-08	6.76634e-08	Unchanged	Neither	TRUE	FALSE	325.348	321.696	375.936	350.229	616.319	623.594	966.819	783.393
Mtx2	ENSMUSG00000027099	83.1639	1.29374	0.245783	5.26085	1.43389e-07	4.7443e-07	Increased	Neither	FALSE	FALSE	40.581	47.9878	51.9676	50.3927	91.0353	140.584	117.322	125.441
Ttc30a1	ENSMUSG00000075271	57.9207	2.11267	0.441719	4.76784	1.86216e-06	5.38848e-06	Increased	Neither	FALSE	FALSE	41.9803	10.664	14.374	10.0785	125.566	37.6984	108.631	114.373
Pde11a	ENSMUSG00000075270	57.2596	-2.1727	0.304521	-7.10828	1.17501e-12	6.6054e-12	Decreased	Naive	FALSE	FALSE	81.162	115.526	87.3499	95.7461	19.8813	26.703	20.64	11.0684
Fkbp7	ENSMUSG00000002732	24.1144	-1.14772	0.369364	-3.1016	0.00192477	0.00365375	Unchanged	Neither	FALSE	FALSE	27.2872	32.8805	30.9594	44.0936	10.4638	18.0638	11.9494	17.2174
Ccdc141	ENSMUSG00000044033	103.985	3.39954	0.590899	5.73053	1.00119e-08	3.79297e-08	Increased	Neither	FALSE	FALSE	2.79869	20.4393	3.31708	22.6767	128.705	172.784	211.831	269.33
Sestd1	ENSMUSG00000042272	30.0286	2.74465	0.402249	6.73554	1.63322e-11	8.2196e-11	Unchanged	Neither	FALSE	FALSE	4.89771	7.10931	11.0569	5.03927	37.6698	45.5522	57.5746	71.3294
Ube2e3	ENSMUSG00000027011	141.025	1.41038	0.225434	6.25386	4.00424e-10	1.76628e-09	Increased	Neither	FALSE	FALSE	66.4689	84.423	69.6587	84.4078	154.865	234.829	199.882	233.665
Itga4	ENSMUSG00000027009	1046.14	-1.75339	0.176141	-9.95357	2.43292e-23	3.12163e-22	Decreased	Neither	FALSE	TRUE	1822.65	1478.74	1703.88	1467.69	474.011	407.614	437.784	576.784
Cerkl	ENSMUSG00000075256	196.831	-1.97813	0.237867	-8.31003	9.5678e-17	7.66211e-16	Decreased	Neither	TRUE	FALSE	230.192	358.131	354.928	321.253	61.7366	99.7436	66.2651	82.3977
Gm4735	ENSMUSG00000064193	225.698	1.32125	0.208106	6.34765	2.18624e-10	9.91322e-10	Increased	Neither	FALSE	FALSE	104.951	139.52	130.472	137.32	297.173	384.838	353.052	258.262
Gm13680	ENSMUSG00000081400	16.8499	1.08833	0.448993	2.41858	0.0155813	0.0252046	Unchanged	Neither	FALSE	FALSE	11.1948	14.2186	7.73986	7.55891	10.4638	24.3469	26.0715	33.2051
Calcrl	ENSMUSG00000059588	509.9	-1.60941	0.246008	-6.54118	6.1036e-11	2.90643e-10	Decreased	Neither	FALSE	FALSE	521.956	709.153	809.368	1051.95	177.885	258.391	310.686	239.814
Tfpi	ENSMUSG00000027082	366.922	1.38283	0.292218	4.73181	2.22524e-06	6.36802e-06	Increased	Naive_and_activated	FALSE	FALSE	95.8551	205.281	265.367	230.547	342.167	575.686	592.041	628.436
Timm10	ENSMUSG00000027076	808.091	1.68264	0.197551	8.51671	1.64153e-17	1.39902e-16	Increased	Neither	FALSE	FALSE	275.671	439.888	370.408	432.117	1136.37	1461.6	1147.15	1201.53
Slc43a1	ENSMUSG00000027075	119.936	1.5985	0.429785	3.71633	0.000202138	0.000447341	Increased	Neither	FALSE	FALSE	120.344	17.7733	60.8132	22.6767	216.601	119.378	234.644	167.255
Slc43a3	ENSMUSG00000027074	417.703	4.34552	0.277604	15.5919	8.26785e-55	5.08081e-53	Increased	Neither	FALSE	FALSE	39.8813	22.2166	43.1221	39.0543	577.603	608.672	1096.09	914.984
Ssrp1	ENSMUSG00000027067	7888.03	1.40921	0.193389	7.28685	3.17278e-13	1.87287e-12	Increased	Neither	FALSE	FALSE	5607.87	3397.36	4120.92	3963.39	10702.4	10068.6	13234.6	12009.2
Nup160	ENSMUSG00000051329	2909.01	1.61755	0.220231	7.34464	2.06316e-13	1.23599e-12	Increased	Neither	FALSE	TRUE	1183.85	1270.79	1519.22	1660.44	3004.16	4010.95	5729.22	4893.44
Mtch2	ENSMUSG00000027282	3211.63	1.45333	0.170757	8.51098	1.72473e-17	1.46671e-16	Increased	Neither	FALSE	FALSE	1423.83	1808.43	1821.08	1766.26	3890.45	4582.71	4982.92	5417.34
Rapsn	ENSMUSG00000002104	25.7044	4.44402	0.531494	7.45673	8.86933e-14	5.52901e-13	Increased	Neither	FALSE	FALSE	0	2.66599	3.31708	0	44.9944	43.1961	49.9704	61.4908
Psmc3	ENSMUSG00000002102	5540.77	1.03603	0.165457	6.26163	3.80965e-10	1.68654e-09	Increased	Neither	FALSE	FALSE	3002.99	3882.57	3568.08	4008.74	7194.92	8648.64	7380.41	6639.78
Slc39a13	ENSMUSG00000002105	28.1591	-1.41911	0.366335	-3.86403	0.000111531	0.000255691	Unchanged	Neither	FALSE	FALSE	51.7757	36.4352	49.7562	27.716	11.5102	14.1369	13.0358	20.9069
Madd	ENSMUSG00000040687	2687.59	-2.68242	0.172739	-15.527	2.27799e-54	1.37813e-52	Decreased	Neither	TRUE	TRUE	4209.93	4808.56	4687.04	4951.08	681.195	898.478	640.925	623.517
Ddb2	ENSMUSG00000002109	1349.2	-1.0223	0.17115	-5.97296	2.32988e-09	9.50515e-09	Decreased	Neither	TRUE	FALSE	1559.57	1827.09	1922.8	1943.9	793.158	1081.47	844.065	821.518
Phf21a	ENSMUSG00000058318	195.485	-1.43828	0.309748	-4.642	3.45058e-06	9.6339e-06	Decreased	Neither	TRUE	FALSE	452.688	239.05	247.676	212.909	153.818	58.9037	105.372	93.4661
Prdm11	ENSMUSG00000075028	42.3566	-1.03552	0.321465	-3.21886	0.001287	0.00251541	Decreased	Neither	FALSE	FALSE	36.383	66.6498	71.8701	55.432	20.9276	30.6299	24.9852	31.9752
Trp53i11	ENSMUSG00000068735	119.871	-1.44905	0.237582	-6.09543	1.09144e-09	4.589e-09	Decreased	Activated	FALSE	FALSE	156.027	169.735	161.431	220.468	68.0148	77.7529	57.5746	47.9629
Accs	ENSMUSG00000040272	166.326	-1.13465	0.239539	-4.73583	2.18156e-06	6.2477e-06	Unchanged	Neither	TRUE	FALSE	186.113	191.063	225.562	317.474	82.6642	115.451	96.6819	115.603
Hsd17b12	ENSMUSG00000027195	1305.75	1.1511	0.259912	4.42873	9.47904e-06	2.49723e-05	Unchanged	Neither	FALSE	FALSE	953.653	667.386	854.702	720.616	1963.01	918.113	2176.97	2191.53
Ttc17	ENSMUSG00000027194	367.534	-1.43357	0.30928	-4.63447	3.57848e-06	9.95055e-06	Decreased	Neither	FALSE	FALSE	962.749	338.581	452.229	411.96	227.065	128.017	211.831	207.839
2810002D19Rik	ENSMUSG00000045464	119.408	-1.24389	0.221105	-5.62363	1.8699e-08	6.87219e-08	Decreased	Neither	FALSE	FALSE	149.03	155.516	181.334	188.973	59.6438	63.616	85.8188	71.3294
Api5	ENSMUSG00000027193	1415.71	1.05293	0.256313	4.10787	3.99321e-05	9.71956e-05	Increased	Neither	FALSE	FALSE	1470.01	732.259	761.823	671.483	2073.93	1471.81	2030.32	2114.06
Gm13919	ENSMUSG00000085417	15.2	-1.93713	0.539229	-3.55756	0.000374322	0.000797698	Decreased	Neither	FALSE	FALSE	9.09574	31.1032	19.9025	40.3142	7.32468	7.85383	1.08631	4.91927
Gm13868	ENSMUSG00000083306	5.72629	-1.59745	0.634686	-2.47746	0.0132322	0.0217452	Unchanged	Neither	FALSE	FALSE	10.4951	12.4413	5.52847	7.55891	3.13915	0.785383	2.17263	3.68945
Cd44	ENSMUSG00000005087	401.942	1.97838	0.300599	6.57989	4.70787e-11	2.2649e-10	Increased	Neither	FALSE	TRUE	114.746	121.747	232.196	158.737	413.321	461.02	982.027	731.741
Pdhx	ENSMUSG00000010914	878.152	1.13684	0.203106	5.59713	2.17934e-08	7.9345e-08	Increased	Neither	FALSE	FALSE	430.998	514.536	540.685	694.159	932.327	1350.07	1335.08	1227.36
Nat10	ENSMUSG00000027185	2978.08	1.39514	0.16782	8.31317	9.31765e-17	7.48747e-16	Increased	Neither	TRUE	FALSE	1502.2	1503.62	1696.14	1815.4	3527.35	4618.84	4951.42	4209.66
Caprin1	ENSMUSG00000027184	1588.98	1.01813	0.171503	5.93641	2.91324e-09	1.17293e-08	Increased	Neither	FALSE	FALSE	1000.53	1266.35	1047.09	865.495	1909.65	2354.58	2163.94	2104.22
Cstf3	ENSMUSG00000027176	1509.29	1.20087	0.198737	6.04241	1.51825e-09	6.3108e-09	Increased	Neither	FALSE	FALSE	679.382	879.777	1013.92	1058.25	1663.75	2067.13	2331.23	2380.93
Eif3m	ENSMUSG00000027170	6104.69	1.21179	0.174269	6.95348	3.56371e-12	1.91574e-11	Increased	Neither	FALSE	FALSE	3142.23	4134.06	3331.46	4023.86	7146.79	9864.41	8150.61	9044.07
Kif18a	ENSMUSG00000027115	469.325	2.36384	0.279724	8.44772	2.97049e-17	2.48805e-16	Increased	Neither	FALSE	FALSE	120.344	86.2003	191.285	190.232	558.768	692.708	1087.4	827.667
Ccdc34	ENSMUSG00000027160	33.6421	1.84544	0.34617	5.31032	1.0943e-07	3.67158e-07	Increased	Neither	FALSE	FALSE	15.3928	18.6619	9.95125	11.3384	53.3655	66.7575	54.3157	39.3541
Nop10	ENSMUSG00000027133	3838.69	1.37091	0.190618	7.1918	6.39412e-13	3.66869e-12	Increased	Neither	FALSE	FALSE	1844.34	2540.69	1967.03	2132.87	5037.28	6879.95	4438.68	5868.69
Slc12a6	ENSMUSG00000027130	395.214	-1.30659	0.176949	-7.38312	1.54624e-13	9.38838e-13	Unchanged	Neither	FALSE	FALSE	466.681	561.635	656.782	573.217	220.787	211.268	230.298	241.044
Katnbl1	ENSMUSG00000027132	491.841	1.04036	0.242835	4.28398	1.8358e-05	4.65166e-05	Unchanged	Neither	FALSE	FALSE	412.107	279.04	301.855	278.42	590.16	436.673	887.518	748.958
Aven	ENSMUSG00000003604	233.25	-1.35949	0.240701	-5.64654	1.63714e-08	6.05295e-08	Unchanged	Neither	FALSE	FALSE	304.357	423.004	256.521	367.867	110.917	175.926	103.2	124.212
Scg5	ENSMUSG00000023236	48.0176	-4.0114	0.742348	-5.23087	1.68716e-07	5.55222e-07	Decreased	Neither	FALSE	FALSE	67.1685	120.858	75.1872	114.643	0	6.28306	0	0
Arhgap11a	ENSMUSG00000041219	443.601	2.55551	0.25333	10.0823	6.6191e-24	8.86291e-23	Increased	Neither	FALSE	FALSE	123.842	108.417	151.48	113.384	548.304	541.129	1037.43	924.822
Gm21596	ENSMUSG00000096006	169.554	1.3058	0.20928	6.238	4.43206e-10	1.94325e-09	Increased	Neither	FALSE	FALSE	76.2643	95.9756	114.992	100.785	222.879	233.259	283.528	228.746
BC052040	ENSMUSG00000040282	262.718	1.43224	0.195015	7.34284	2.09109e-13	1.2508e-12	Increased	Neither	FALSE	TRUE	121.043	127.968	160.326	154.958	319.147	408.399	432.353	377.554
Spred1	ENSMUSG00000027351	69.8321	1.19845	0.259004	4.62425	3.75962e-06	1.04121e-05	Increased	Neither	FALSE	FALSE	41.9803	47.9878	35.3822	41.574	74.2931	117.022	93.4229	106.994
Fam98b	ENSMUSG00000027349	85.39	1.28544	0.265332	4.84214	1.28445e-06	3.79293e-06	Increased	Neither	FALSE	FALSE	32.8846	65.7611	49.7562	47.8731	115.102	147.652	109.718	114.373
Rasgrp1	ENSMUSG00000027347	654.279	-1.34953	0.166882	-8.08606	6.16263e-16	4.65426e-15	Unchanged	Neither	FALSE	TRUE	836.108	917.101	1073.63	943.603	398.672	369.13	382.382	313.603
Bub1b	ENSMUSG00000040084	1509.88	5.33179	0.280106	18.9879	2.14738e-80	2.94974e-78	Increased	Neither	FALSE	TRUE	55.2741	35.5465	101.724	71.8096	2281.11	2537.57	3941.14	3054.87
Pak6	ENSMUSG00000074923	9.80132	4.56265	0.745308	5.78931	7.06767e-09	2.72801e-08	Unchanged	Neither	FALSE	FALSE	0	0	0	0	28.2523	10.21	14.1221	25.8262
Plcb2	ENSMUSG00000040061	319.046	-1.85793	0.175337	-10.5923	3.23621e-26	5.07877e-25	Decreased	Neither	FALSE	FALSE	463.883	529.643	453.335	560.619	145.447	139.013	132.53	127.901
Knstrn	ENSMUSG00000027331	206.279	2.18769	0.371904	5.87726	4.17116e-09	1.6487e-08	Increased	Neither	TRUE	FALSE	123.842	40.8785	75.1872	35.2749	394.486	153.15	430.18	397.231
Rpusd2	ENSMUSG00000027324	33.3896	1.94325	0.353455	5.4755	4.36288e-08	1.53298e-07	Increased	Neither	FALSE	TRUE	14.6931	7.10931	15.4797	15.1178	64.8757	40.8399	49.9704	59.0312
Knl1	ENSMUSG00000027326	186.263	4.62892	0.340301	13.4252	4.3063e-41	1.4659e-39	Increased	Neither	FALSE	FALSE	9.79541	16.8846	13.2683	10.0785	226.019	249.752	520.344	443.964
Rad51	ENSMUSG00000027323	1424.28	4.70183	0.312479	15.0233	5.16598e-51	2.70484e-49	Increased	Neither	FALSE	FALSE	153.228	67.5384	91.7726	59.2114	2778.14	1447.46	3428.4	3368.47
Rmdn3	ENSMUSG00000070730	865.565	1.64841	0.367252	4.4881	7.1861e-06	1.92046e-05	Increased	Neither	FALSE	FALSE	683.58	271.931	395.839	244.405	1825.94	450.81	1511.06	1540.96
Oip5	ENSMUSG00000072980	58.4573	3.6614	0.415188	8.66501	4.51486e-18	4.01184e-17	Increased	Neither	FALSE	FALSE	11.8944	5.33198	6.63417	3.77945	75.3395	62.0452	157.515	145.118
Nusap1	ENSMUSG00000027306	683.351	3.83182	0.372964	10.2603	1.06429e-24	1.49539e-23	Increased	Neither	FALSE	TRUE	120.344	28.4372	100.618	61.7311	741.885	810.515	1983.61	1619.67
Ndufaf1	ENSMUSG00000027305	1011.79	1.03189	0.203398	5.0732	3.91182e-07	1.22183e-06	Increased	Neither	FALSE	FALSE	456.186	700.267	716.49	768.489	1141.6	1570.77	1355.72	1384.77
Ehd4	ENSMUSG00000027293	57.0826	2.89304	0.31572	9.09001	9.90278e-20	9.83204e-19	Increased	Neither	FALSE	FALSE	15.3928	8.88663	13.2683	12.5982	91.0353	80.8944	114.063	120.522
Pla2g4f	ENSMUSG00000046971	56.0071	6.32331	0.576725	7.81863	5.33997e-15	3.69369e-14	Increased	Neither	FALSE	FALSE	0.699672	0.888663	0	0	137.076	113.095	96.6819	99.6152
Ganc	ENSMUSG00000062646	520.908	-1.97255	0.195825	-10.0704	7.46926e-24	9.96699e-23	Decreased	Naive	FALSE	FALSE	710.867	748.255	932.1	944.863	179.978	245.039	230.298	175.864
Zfp106	ENSMUSG00000027288	836.398	1.18324	0.162937	7.26172	3.82211e-13	2.24031e-12	Increased	Neither	FALSE	FALSE	463.883	509.204	519.676	542.981	961.625	1261.32	1248.17	1184.31
Ccndbp1	ENSMUSG00000023572	1653.05	-1.30408	0.175243	-7.44134	9.96683e-14	6.17362e-13	Decreased	Neither	FALSE	FALSE	1994.77	2470.48	2354.02	2622.94	815.132	1143.52	867.964	955.568
Epb42	ENSMUSG00000023216	33.4211	-1.78299	0.812742	-3.3621	0.000773527	0.00157046	Decreased	Neither	FALSE	FALSE	183.314	8.88663	74.0815	0	0	0	1.08631	0
Pdia3	ENSMUSG00000027248	988.016	1.11055	0.147598	7.52393	5.31521e-14	3.39162e-13	Increased	Neither	FALSE	FALSE	659.091	632.728	631.352	566.918	1238.92	1412.9	1312.27	1449.95
Ell3	ENSMUSG00000027246	17.4149	2.22486	0.510779	4.30792	1.64799e-05	4.20773e-05	Unchanged	Neither	FALSE	FALSE	4.19803	7.10931	0	10.0785	42.9017	33.7715	22.8126	18.4473
Serinc4	ENSMUSG00000046110	857.997	-1.77715	0.161878	-10.9771	4.92517e-28	8.50684e-27	Decreased	Neither	FALSE	FALSE	1199.24	1269.9	1319.09	1539.5	371.466	352.637	424.749	387.392
Mfap1b	ENSMUSG00000048222	473.422	-1.2284	0.19282	-6.37017	1.88817e-10	8.61517e-10	Decreased	Neither	FALSE	TRUE	514.259	760.696	686.636	702.978	235.436	292.948	322.635	271.79
Wdr76	ENSMUSG00000027242	172.751	1.03658	0.189664	5.46451	4.64179e-08	1.62609e-07	Unchanged	Neither	FALSE	TRUE	110.548	114.638	116.098	108.344	200.905	221.478	254.197	255.802
Eif3j1	ENSMUSG00000027236	304.331	1.3332	0.169962	7.84282	4.40534e-15	3.06719e-14	Increased	Neither	FALSE	TRUE	167.921	175.067	181.334	162.516	377.744	455.522	459.511	455.032
B2m	ENSMUSG00000060802	44416.9	-1.10488	0.210322	-5.25326	1.49428e-07	4.93276e-07	Unchanged	Neither	FALSE	TRUE	45012	73808.8	60908.3	63800.9	26738.2	37010.4	23591.5	24464.7
Slc28a2	ENSMUSG00000027219	2968.68	-2.52462	0.205759	-12.2687	1.33333e-34	3.2983e-33	Decreased	Neither	FALSE	FALSE	4303.68	4559.73	5477.61	5976.57	746.071	1168.65	730.003	787.083
Bambi-ps1	ENSMUSG00000081219	54.0749	-2.63563	0.456681	-5.73892	9.52845e-09	3.61802e-08	Decreased	Neither	FALSE	FALSE	212.001	67.5384	57.4961	42.8338	15.6957	7.06845	15.2084	14.7578
Gm14085	ENSMUSG00000079071	2457.51	-3.39216	0.291605	-11.6298	2.90906e-31	6.00109e-30	Decreased	Naive_and_activated	TRUE	FALSE	4712.99	4536.63	4627.33	4191.41	561.907	558.407	183.587	287.777
AA467197	ENSMUSG00000033213	18.5727	3.59224	0.512177	6.59042	4.38584e-11	2.11958e-10	Increased	Activated	FALSE	FALSE	2.79869	0.888663	2.21139	2.51964	41.8553	35.3422	26.0715	36.8945
Sqor	ENSMUSG00000005803	131.049	-1.71523	0.277954	-6.16589	7.00861e-10	3.00303e-09	Decreased	Neither	FALSE	FALSE	161.624	245.271	178.017	226.767	69.0612	82.4652	34.762	50.4225
Dut	ENSMUSG00000027203	223.36	3.22441	0.236928	13.5752	5.61547e-42	2.01124e-40	Increased	Neither	FALSE	FALSE	39.1816	34.6579	36.4879	56.6918	380.883	476.727	318.29	443.964
Cops2	ENSMUSG00000027206	1795.09	1.04206	0.177427	5.87313	4.27656e-09	1.68807e-08	Unchanged	Neither	FALSE	FALSE	1122.27	1269.01	1104.59	1171.63	1816.52	2444.11	2677.76	2754.79
Hdc	ENSMUSG00000027360	54.6429	-1.1863	0.335948	-3.52752	0.000419479	0.000886646	Decreased	Neither	FALSE	FALSE	70.6669	98.6416	79.61	59.2114	29.2987	54.1914	18.4673	27.056
Usp50	ENSMUSG00000027364	68.3839	1.17794	0.30988	3.80008	0.000144649	0.000326614	Unchanged	Neither	FALSE	FALSE	23.0892	36.4352	50.8619	55.432	76.3859	103.671	78.2146	122.982
Gm10774	ENSMUSG00000074846	33.8438	1.30859	0.353573	3.69685	0.000218288	0.000480168	Unchanged	Neither	FALSE	FALSE	9.79541	18.6619	25.431	22.6767	41.8553	54.1914	39.1073	59.0312
Blvra	ENSMUSG00000001999	1323.59	1.43714	0.189447	7.58571	3.30668e-14	2.13781e-13	Increased	Neither	FALSE	FALSE	574.431	827.346	619.189	808.803	1637.59	2234.41	1856.51	2030.43
Ncaph	ENSMUSG00000034906	1495.98	4.91299	0.242095	20.2597	2.91808e-91	5.77483e-89	Increased	Neither	FALSE	FALSE	60.8715	67.5384	123.838	108.344	2359.59	2824.24	3471.86	2951.56
Tmem127	ENSMUSG00000034850	325.447	-1.26329	0.180103	-7.01314	2.3302e-12	1.27316e-11	Decreased	Neither	FALSE	FALSE	429.599	522.534	454.44	438.417	186.256	225.405	175.983	170.945
Mrps5	ENSMUSG00000027374	1569.75	1.12689	0.163451	6.89424	5.41551e-12	2.86245e-11	Increased	Neither	FALSE	FALSE	847.303	987.305	976.328	1114.94	1870.93	2434.69	2141.12	2185.38
Bub1	ENSMUSG00000027379	1019.84	5.33498	0.639319	8.38848	4.92472e-17	4.05508e-16	Increased	Neither	FALSE	FALSE	11.8944	1.77733	53.0733	17.6374	1403.2	1691.71	2719.04	2260.4
Acoxl	ENSMUSG00000027380	14.7454	-1.89987	0.50799	-3.70573	0.00021078	0.000465054	Decreased	Neither	FALSE	FALSE	37.7823	20.4393	24.3253	12.5982	6.27829	2.35615	4.34525	9.83854
Tmem87b	ENSMUSG00000014353	111.343	-1.5211	0.231618	-6.56263	5.28683e-11	2.52988e-10	Unchanged	Neither	FALSE	FALSE	169.321	162.625	185.757	146.139	61.7366	57.3329	40.1936	67.6399
Zc3h8	ENSMUSG00000027387	419.176	1.10708	0.18479	5.99065	2.09005e-09	8.55661e-09	Unchanged	Neither	FALSE	FALSE	242.087	272.82	259.838	282.199	437.388	626.735	595.3	637.045
Zc3h6	ENSMUSG00000042851	62.5043	-1.78256	0.355346	-5.00827	5.49212e-07	1.68797e-06	Decreased	Neither	FALSE	FALSE	46.1784	86.2003	97.3011	163.776	27.2059	28.2738	22.8126	28.2858
Polr1b	ENSMUSG00000027395	2134.66	1.82174	0.294175	6.19244	5.92414e-10	2.55807e-09	Increased	Neither	FALSE	FALSE	1410.54	671.829	862.442	696.679	4034.85	1706.64	4082.37	3611.97
AI847159	ENSMUSG00000084826	18.859	-2.9178	0.490823	-5.76901	7.97381e-09	3.05454e-08	Decreased	Neither	FALSE	FALSE	29.3862	31.1032	35.3822	41.574	4.18553	7.06845	2.17263	0
Gm14029	ENSMUSG00000086652	62.8414	-2.11823	0.345389	-6.11567	9.61497e-10	4.06755e-09	Decreased	Neither	FALSE	FALSE	74.1653	70.2044	111.675	158.737	21.974	24.3469	29.3305	12.2982
9830144P21Rik	ENSMUSG00000087528	559.57	-1.04309	0.161942	-6.44075	1.18886e-10	5.52595e-10	Decreased	Neither	FALSE	FALSE	692.676	830.012	680.002	818.881	376.698	368.345	379.123	330.821
Ckap2l	ENSMUSG00000048327	647.068	4.8785	0.335393	14.4894	1.41433e-47	6.42556e-46	Increased	Neither	FALSE	FALSE	27.9869	15.9959	61.9189	42.8338	800.482	988.012	1778.29	1461.02
Il1a	ENSMUSG00000027399	16.2343	3.38917	0.599335	5.35277	8.66156e-08	2.9416e-07	Increased	Neither	FALSE	FALSE	2.09902	2.66599	2.21139	0	24.0668	9.42459	58.6609	30.7454
Snrpb	ENSMUSG00000027404	4597.26	1.18086	0.353207	3.34324	0.000828062	0.00167303	Unchanged	Neither	FALSE	TRUE	4598.25	1843.98	2493.34	2005.63	10153	2400.13	6643.89	6639.78
Nop56	ENSMUSG00000027405	14062.4	1.30868	0.133452	9.80632	1.05756e-22	1.29435e-21	Increased	Neither	TRUE	FALSE	7686.6	8866.19	7962.11	7702.52	20016.2	19217.5	21020.2	20027.6
Ptpra	ENSMUSG00000027303	528.761	-2.31284	0.238097	-9.7101	2.73065e-22	3.23357e-21	Decreased	Neither	FALSE	FALSE	584.926	1129.49	766.246	1062.03	178.931	205.77	147.739	154.957
Ubox5	ENSMUSG00000027300	1147.93	1.19385	0.21697	5.50227	3.74922e-08	1.32574e-07	Increased	Neither	FALSE	FALSE	510.061	596.293	777.303	884.392	1257.75	1812.66	1816.32	1528.66
Fastkd5	ENSMUSG00000079043	910.197	1.59832	0.194127	8.23276	1.82943e-16	1.43455e-15	Increased	Neither	FALSE	FALSE	412.807	489.654	431.221	453.534	963.718	1544.85	1546.91	1438.89
Itpa	ENSMUSG00000074797	1268.57	1.79153	0.171664	10.4355	1.70627e-25	2.55743e-24	Increased	Neither	FALSE	FALSE	467.381	550.971	581.595	653.845	1764.2	2273.68	1944.5	1912.37
Slc4a11	ENSMUSG00000074796	23.554	2.23383	0.499166	4.43608	9.16121e-06	2.41732e-05	Unchanged	Neither	FALSE	FALSE	9.09574	11.5526	4.42278	2.51964	49.18	11.7807	44.5388	55.3418
4930402H24Rik	ENSMUSG00000027309	73.6773	-1.65585	0.25846	-6.39754	1.57897e-10	7.26689e-10	Decreased	Neither	FALSE	FALSE	95.8551	112.86	127.155	115.903	34.5306	43.9814	27.1578	31.9752
Atrn	ENSMUSG00000027312	123.399	-1.17047	0.253961	-4.60763	4.07281e-06	1.12527e-05	Unchanged	Neither	FALSE	TRUE	109.849	205.281	184.651	187.713	70.1076	62.8306	78.2146	88.5468
1700037H04Rik	ENSMUSG00000027327	114.289	1.05125	0.38517	2.72825	0.00636715	0.0111125	Unchanged	Neither	FALSE	FALSE	141.334	44.4332	59.7075	41.574	238.575	87.1775	119.494	182.013
Cdc25b	ENSMUSG00000027330	332.96	-1.25738	0.37188	-3.38073	0.000722926	0.00147336	Unchanged	Neither	FALSE	TRUE	985.139	271.042	383.676	263.302	231.25	104.456	219.435	205.379
Snrpert	ENSMUSG00000082044	204.176	1.51057	0.261073	5.78433	7.28029e-09	2.80544e-08	Increased	Neither	FALSE	FALSE	67.1685	149.295	90.6669	109.604	267.874	373.842	246.593	328.361
Prnp	ENSMUSG00000079037	43.1539	1.93296	0.530311	3.63327	0.000279851	0.000606448	Increased	Neither	FALSE	FALSE	36.383	1.77733	15.4797	7.55891	68.0148	25.1322	109.718	81.1679
Rassf2	ENSMUSG00000027339	2449.49	-2.22625	0.16057	-13.8637	1.05103e-43	4.0906e-42	Decreased	Neither	FALSE	FALSE	3654.39	3482.67	4491.33	4559.28	792.111	883.556	876.655	855.953
Pcna	ENSMUSG00000027342	7670.5	2.69658	0.173816	15.5134	2.81632e-54	1.69502e-52	Increased	Neither	FALSE	TRUE	1853.43	2402.06	1853.14	1945.16	10591.5	14517.8	14066.7	14134.3
Cds2	ENSMUSG00000058793	314.475	-1.38022	0.194688	-7.08796	1.361e-12	7.607e-12	Decreased	Neither	FALSE	TRUE	404.411	515.425	485.4	420.779	177.885	204.985	171.638	135.28
Gpcpd1	ENSMUSG00000027346	364.853	-1.63183	0.191091	-8.53762	1.3701e-17	1.17541e-16	Decreased	Neither	TRUE	FALSE	587.725	479.878	569.433	576.996	137.076	165.716	196.623	205.379
Shld1	ENSMUSG00000044991	382.412	-1.64499	0.235386	-6.98674	2.81342e-12	1.52576e-11	Decreased	Neither	FALSE	FALSE	561.137	680.716	468.814	622.35	160.096	259.962	130.358	175.864
Trmt6	ENSMUSG00000037376	2482.19	1.69278	0.174396	9.70626	2.83554e-22	3.35438e-21	Increased	Neither	TRUE	FALSE	960.65	1122.38	1184.2	1379.5	3337.96	3503.59	4149.72	4219.5
Mcm8	ENSMUSG00000027353	253.642	4.0536	0.261738	15.4041	1.53709e-53	8.88467e-52	Increased	Neither	FALSE	FALSE	37.7823	17.7733	25.431	25.1964	382.976	430.39	537.725	571.865
Tmx4	ENSMUSG00000034723	103.407	-1.59325	0.268507	-5.92832	3.06043e-09	1.22796e-08	Decreased	Neither	FALSE	FALSE	137.136	198.172	147.057	144.879	48.1336	71.4698	33.6757	46.733
Snrpb2	ENSMUSG00000008333	1478	1.2826	0.207012	6.19561	5.80612e-10	2.51083e-09	Increased	Neither	FALSE	FALSE	690.577	1068.17	786.149	865.495	1578.99	2377.35	1970.57	2486.69
Dstn	ENSMUSG00000015932	486.195	1.05268	0.206714	5.09226	3.53821e-07	1.11114e-06	Unchanged	Neither	FALSE	FALSE	246.984	328.805	333.92	346.45	508.542	593.749	716.967	814.139
Mgme1	ENSMUSG00000027424	652.202	2.08948	0.212493	9.83136	8.24952e-23	1.02035e-21	Increased	Neither	FALSE	FALSE	206.403	175.955	276.424	317.474	908.26	1145.87	1093.92	1093.31
Dtd1	ENSMUSG00000027430	1490.66	1.12402	0.142771	7.87273	3.46976e-15	2.45235e-14	Unchanged	Neither	FALSE	FALSE	831.211	931.319	986.279	988.957	1945.22	2129.96	2086.81	2025.51
Naa20	ENSMUSG00000002728	1534.75	2.24431	0.17096	13.1262	2.33001e-39	7.25472e-38	Increased	Neither	TRUE	FALSE	561.837	542.085	528.522	476.211	2121.02	2403.27	2568.04	3077
Ralgapa2	ENSMUSG00000037110	165.411	-1.23347	0.200872	-6.13875	8.3171e-10	3.54159e-09	Unchanged	Neither	FALSE	FALSE	232.991	198.172	259.838	241.885	84.757	111.524	94.5093	99.6152
Kiz	ENSMUSG00000074749	44.2548	-1.08474	0.294005	-3.6864	0.000227447	0.000498998	Unchanged	Neither	FALSE	FALSE	71.3666	55.9858	46.4392	68.0301	27.2059	23.5615	28.2441	33.2051
Nxt1	ENSMUSG00000036992	662.254	1.62813	0.284394	5.72414	1.03961e-08	3.93213e-08	Increased	Neither	FALSE	FALSE	519.157	239.939	295.22	204.09	1238.92	687.21	1018.96	1094.54
Acss1	ENSMUSG00000027452	189.232	-2.70513	0.259326	-10.4115	2.19757e-25	3.26448e-24	Decreased	Neither	FALSE	FALSE	354.034	343.913	343.871	280.939	52.3191	71.4698	30.4168	36.8945
E130215H24Rik	ENSMUSG00000087406	28.1209	-2.24627	0.409154	-5.44653	5.13613e-08	1.79227e-07	Decreased	Neither	FALSE	FALSE	38.482	38.2125	42.0164	70.5498	11.5102	8.63921	3.25894	12.2982
Gins1	ENSMUSG00000027454	497.262	5.36517	0.22203	23.921	1.8526e-126	9.83225e-124	Increased	Neither	FALSE	FALSE	19.5908	22.2166	25.431	21.4169	897.796	952.669	940.747	1098.23
Gm14150	ENSMUSG00000082809	49.3115	2.21063	0.293234	7.50775	6.01524e-14	3.81292e-13	Increased	Neither	FALSE	FALSE	14.6931	17.7733	18.7968	16.3776	75.3395	91.1044	89.0777	71.3294
Fkbp1a	ENSMUSG00000032966	747.474	2.17942	0.182228	11.9572	5.95702e-33	1.36918e-31	Increased	Neither	FALSE	TRUE	291.064	313.698	239.936	217.948	1106.03	1347.72	1135.2	1328.2
Sdcbp2	ENSMUSG00000027456	56.2957	-1.0561	0.290524	-3.63249	0.000280697	0.000608055	Decreased	Neither	FALSE	FALSE	83.9607	90.6437	76.2929	55.432	24.0668	44.7668	35.8483	39.3541
Slc52a3	ENSMUSG00000027463	50.2309	-1.03095	0.348733	-2.95454	0.00313131	0.00575133	Decreased	Naive	TRUE	FALSE	70.6669	63.0951	69.6587	69.29	42.9017	20.42	51.0567	14.7578
Trib3	ENSMUSG00000032715	17.213	1.5646	0.493277	3.15463	0.001607	0.00309626	Increased	Neither	FALSE	FALSE	16.0925	5.33198	6.63417	2.51964	23.0204	15.7077	31.5031	36.8945
Bcl2l1	ENSMUSG00000007659	1133.9	2.14085	0.209955	10.1954	2.07938e-24	2.88006e-23	Increased	Neither	FALSE	FALSE	515.658	307.478	450.018	369.127	1806.06	1571.55	2316.02	1735.27
Tpx2	ENSMUSG00000027469	953.517	5.04475	0.285278	17.6276	1.51348e-69	1.46045e-67	Increased	Neither	FALSE	FALSE	52.4754	34.6579	71.8701	42.8338	1370.76	1248.76	2601.72	2205.06
Plagl2	ENSMUSG00000051413	314.021	2.04957	0.179342	11.4231	3.20414e-30	6.25612e-29	Increased	Neither	FALSE	TRUE	109.849	135.965	108.358	128.501	470.872	515.997	560.538	482.088
Gm14494	ENSMUSG00000083097	12.6084	1.63337	0.473181	3.42427	0.000616462	0.0012708	Increased	Neither	FALSE	FALSE	7.6964	6.22064	5.52847	2.51964	24.0668	18.0638	19.5536	17.2174
E2f1	ENSMUSG00000027490	112.805	2.53275	0.296004	8.53877	1.35653e-17	1.16489e-16	Increased	Neither	FALSE	FALSE	16.7921	26.6599	36.4879	49.1329	221.833	215.98	159.688	175.864
Eif2s2	ENSMUSG00000074656	5265.31	2.14427	0.189957	11.2879	1.50633e-29	2.84135e-28	Increased	Neither	FALSE	FALSE	1538.58	2265.2	1756.95	2086.26	6690.57	9569.1	9004.45	9211.33
Ahcy	ENSMUSG00000027597	1717.93	2.00992	0.173257	11.6001	4.11746e-31	8.39013e-30	Increased	Neither	FALSE	FALSE	560.437	682.493	699.905	759.67	2381.57	2967.18	3151.39	2540.8
Acss2	ENSMUSG00000027605	244.798	-1.32429	0.211796	-6.25153	4.06438e-10	1.79078e-09	Decreased	Neither	TRUE	FALSE	286.166	318.141	380.359	420.779	115.102	124.876	144.48	168.485
Eif6	ENSMUSG00000027613	1680.04	1.19053	0.554085	2.14888	0.0316439	0.0482657	Increased	Neither	FALSE	FALSE	2192.07	491.431	614.766	462.353	3379.81	1080.69	2663.64	2555.56
Spag4	ENSMUSG00000038180	17.8977	4.48377	0.619217	5.95791	2.55479e-09	1.03575e-08	Increased	Neither	FALSE	FALSE	0.699672	0.888663	1.10569	0	43.9481	17.2784	42.3662	36.8945
Romo1	ENSMUSG00000067847	247.989	1.43277	0.402113	3.56211	0.000367883	0.000784692	Unchanged	Neither	FALSE	FALSE	252.582	71.9817	103.935	80.6283	591.206	144.51	288.959	450.113
Rbm39	ENSMUSG00000027620	1544.58	-1.07286	0.212034	-5.05975	4.19811e-07	1.30678e-06	Unchanged	Neither	TRUE	FALSE	2574.79	2602.89	1681.76	1548.32	874.776	1089.33	960.301	1024.44
Cnbd2	ENSMUSG00000038085	51.699	-2.18348	0.32394	-6.71272	1.91026e-11	9.58083e-11	Decreased	Neither	FALSE	FALSE	63.6702	88.8663	81.8214	109.604	13.603	25.9176	14.1221	15.9876
Dlgap4	ENSMUSG00000061689	639.986	-1.63119	0.231959	-7.03141	2.04458e-12	1.12394e-11	Decreased	Neither	TRUE	FALSE	1304.89	839.787	909.987	835.259	384.022	208.126	310.686	327.131
Gm14230	ENSMUSG00000087179	49.5438	2.0817	0.310873	6.67455	2.47988e-11	1.23266e-10	Increased	Neither	FALSE	FALSE	17.4918	15.9959	16.5854	22.6767	65.9221	63.616	104.286	89.7766
Sla2	ENSMUSG00000027636	2708.87	-2.06019	0.226126	-9.11032	8.21393e-20	8.23226e-19	Decreased	Neither	FALSE	FALSE	3364.02	4285.13	4820.83	5103.52	1216.94	1305.31	727.83	847.344
Ndrg3	ENSMUSG00000027634	2762.15	-1.07401	0.193649	-5.5461	2.92114e-08	1.04495e-07	Unchanged	Neither	FALSE	FALSE	2808.48	4128.73	3873.25	4222.91	1680.49	2199.07	1562.12	1622.13
Gm14276	ENSMUSG00000082163	85.7786	1.95243	0.291611	6.68659	2.28435e-11	1.13886e-10	Increased	Neither	FALSE	FALSE	25.1882	23.1052	45.3335	44.0936	103.592	128.017	170.551	146.348
Dsn1	ENSMUSG00000027635	772.695	2.19835	0.225362	9.75299	1.7912e-22	2.14064e-21	Increased	Neither	FALSE	FALSE	261.677	184.842	267.578	367.867	994.063	1321.01	1460.01	1324.51
Gm14277	ENSMUSG00000084113	5.6848	2.62328	0.677074	3.60933	0.000306989	0.000661085	Unchanged	Neither	FALSE	FALSE	0	1.77733	1.10569	1.25982	11.5102	10.21	9.77682	9.83854
Tti1	ENSMUSG00000027650	1493.13	1.02682	0.190829	5.38078	7.41651e-08	2.5387e-07	Unchanged	Neither	FALSE	FALSE	780.135	886.886	1181.99	1060.77	1666.89	2309.03	2143.3	1916.05
Lbp	ENSMUSG00000016024	76.9685	-6.60831	0.576243	-8.01434	1.10731e-15	8.19328e-15	Decreased	Neither	FALSE	FALSE	121.743	207.059	112.781	172.595	0	1.57077	0	0
Plcg1	ENSMUSG00000016933	905.401	-1.71568	0.196469	-8.73162	2.51047e-18	2.26001e-17	Decreased	Neither	FALSE	FALSE	1327.98	1536.5	1301.4	1411	468.779	526.206	345.448	325.901
Zhx3	ENSMUSG00000035877	276.51	-1.69832	0.195884	-8.66685	4.44254e-18	3.95359e-17	Decreased	Neither	FALSE	FALSE	434.496	466.548	369.302	428.338	103.592	154.72	135.789	119.292
Chd6	ENSMUSG00000057133	556.466	-1.66889	0.18715	-8.91599	4.83461e-19	4.58934e-18	Decreased	Neither	FALSE	FALSE	754.946	877.111	798.311	970.06	246.946	319.651	212.917	271.79
Mybl2	ENSMUSG00000017861	127.61	3.85585	0.332778	11.4802	1.65878e-30	3.29385e-29	Increased	Neither	FALSE	FALSE	25.1882	7.99797	17.6911	6.29909	246.946	183.78	294.391	238.584
2900093K20Rik	ENSMUSG00000099632	14.5368	-1.63881	0.482176	-3.37216	0.000745817	0.0015171	Decreased	Neither	FALSE	FALSE	25.8879	31.9919	16.5854	16.3776	6.27829	10.9954	3.25894	4.91927
Pkig	ENSMUSG00000035268	35.8903	2.56603	0.410282	6.20571	5.44489e-10	2.36249e-09	Increased	Neither	FALSE	FALSE	7.6964	4.44332	13.2683	12.5982	96.2672	37.6984	49.9704	65.1803
Ada	ENSMUSG00000017697	405.405	1.87897	0.197232	9.52447	1.65884e-21	1.85879e-20	Increased	Neither	FALSE	FALSE	138.535	150.184	180.228	216.689	695.844	548.983	647.443	665.331
Stk4	ENSMUSG00000018209	6304.45	-1.20239	0.167487	-7.179	7.02234e-13	4.01532e-12	Decreased	Neither	FALSE	FALSE	8610.87	8107.28	9543.25	8986.28	3339.01	3202.01	4337.65	4309.28
Slpi	ENSMUSG00000017002	53.6613	-5.32347	0.521517	-8.91109	5.05314e-19	4.78124e-18	Decreased	Neither	FALSE	FALSE	100.053	148.407	112.781	61.7311	5.23191	0	1.08631	0
Dbndd2	ENSMUSG00000017734	11.9593	-1.73849	0.540559	-3.18312	0.00145695	0.00282299	Unchanged	Neither	FALSE	FALSE	12.5941	31.1032	16.5854	16.3776	3.13915	8.63921	1.08631	6.14908
Ube2c	ENSMUSG00000001403	178.68	2.86839	0.714406	4.03636	5.42876e-05	0.000129943	Increased	Neither	FALSE	TRUE	69.2676	7.99797	9.95125	6.29909	263.688	80.8944	567.056	424.287
Ctsa	ENSMUSG00000017760	4187.17	-1.25475	0.199856	-6.27822	3.42461e-10	1.52211e-09	Decreased	Neither	FALSE	FALSE	4893.51	5180.02	6251.6	7372.45	2503.99	3071.63	2049.87	2174.32
Pltp	ENSMUSG00000017754	65.3335	-1.32126	0.294927	-4.47608	7.6026e-06	2.02343e-05	Unchanged	Neither	FALSE	FALSE	112.647	76.425	93.984	93.2265	57.551	29.8445	28.2441	30.7454
Eya2	ENSMUSG00000017897	642.224	-2.71553	0.213097	-12.7367	3.69819e-37	1.03549e-35	Decreased	Naive	FALSE	FALSE	906.076	1075.28	1076.95	1421.07	194.627	191.633	136.875	135.28
Prex1	ENSMUSG00000039621	545.914	-2.74009	0.223917	-12.2296	2.15917e-34	5.29631e-33	Decreased	Neither	FALSE	FALSE	1274.8	843.342	905.564	792.425	181.024	131.944	123.84	114.373
Cse1l	ENSMUSG00000002718	6291.84	1.98606	0.201116	9.87502	5.34211e-23	6.72139e-22	Increased	Neither	FALSE	FALSE	1984.27	2546.91	2672.46	2776.64	7185.51	9987.71	11978.8	11202.4
Gm17096	ENSMUSG00000090397	15.002	-1.51046	0.472229	-3.1806	0.00146969	0.00284249	Decreased	Neither	FALSE	FALSE	18.1915	30.2146	17.6911	25.1964	4.18553	10.21	3.25894	11.0684
Ddx27	ENSMUSG00000017999	2667.48	1.40799	0.292032	4.82126	1.42653e-06	4.18979e-06	Unchanged	Neither	FALSE	FALSE	2025.55	1090.39	1523.65	1064.55	4980.78	1886.49	4702.65	4065.77
Kcnb1	ENSMUSG00000050556	29.669	1.7973	0.452406	3.96342	7.38842e-05	0.000173541	Increased	Neither	FALSE	FALSE	4.89771	8.88663	12.1626	23.9365	21.974	40.0545	65.1788	60.261
Rnf114	ENSMUSG00000006418	990.355	-1.27211	0.331977	-3.83174	0.000127242	0.000289492	Unchanged	Neither	FALSE	FALSE	2711.93	1013.08	1104.59	833.999	811.993	388.764	514.913	543.579
Zfp217	ENSMUSG00000052056	84.2471	-1.48384	0.25212	-5.88012	4.09981e-09	1.62214e-08	Decreased	Neither	FALSE	FALSE	113.347	159.959	112.781	113.384	36.6234	47.123	39.1073	51.6523
Bcas1	ENSMUSG00000013523	12.6552	2.11775	0.541915	3.85327	0.000116551	0.00026652	Unchanged	Neither	FALSE	FALSE	2.79869	5.33198	7.73986	0	12.5566	25.9176	17.381	29.5156
Pfdn4	ENSMUSG00000052033	480.251	1.88223	0.220607	8.53004	1.46293e-17	1.25136e-16	Increased	Neither	FALSE	FALSE	186.812	248.826	213.399	154.958	549.351	929.108	799.527	760.027
Fam210b	ENSMUSG00000027495	29.475	-1.07638	0.343394	-3.1309	0.00174271	0.00333356	Unchanged	Neither	FALSE	FALSE	35.6833	47.0992	33.1708	45.3534	14.6494	16.493	16.2947	27.056
Aurka	ENSMUSG00000027496	565.541	3.75937	0.250724	14.9699	1.15412e-50	5.96261e-49	Increased	Neither	FALSE	FALSE	76.964	77.3137	82.9271	55.432	802.575	831.72	1554.51	1042.88
Gm14455	ENSMUSG00000087633	20.8683	-2.76794	0.466065	-5.80981	6.25434e-09	2.4261e-08	Decreased	Neither	FALSE	FALSE	22.3895	34.6579	44.2278	47.8731	2.09276	5.49768	6.51788	3.68945
Gcnt7	ENSMUSG00000074569	22.7964	-1.11729	0.442086	-2.52464	0.0115816	0.0192412	Unchanged	Neither	FALSE	FALSE	13.9934	40.8785	43.1221	28.9758	9.41744	8.63921	15.2084	22.1367
Spo11	ENSMUSG00000005883	73.5249	-1.70659	0.365338	-4.66538	3.08048e-06	8.66901e-06	Unchanged	Neither	FALSE	FALSE	48.2774	102.196	144.846	162.516	46.0408	36.913	22.8126	24.5963
Stx16	ENSMUSG00000027522	233.272	-1.37153	0.205061	-6.68684	2.28036e-11	1.13736e-10	Decreased	Neither	FALSE	FALSE	367.328	282.595	331.708	369.127	156.957	107.597	111.89	138.969
Nespas	ENSMUSG00000086537	17.4353	1.80156	0.444509	4.02888	5.60444e-05	0.000133874	Unchanged	Neither	FALSE	FALSE	4.19803	7.10931	7.73986	10.0785	29.2987	16.493	32.5894	31.9752
Ctsz	ENSMUSG00000016256	404.128	1.11537	0.311578	3.57936	0.000344436	0.000737103	Increased	Neither	FALSE	FALSE	426.1	170.623	235.513	166.296	681.195	321.222	615.94	616.138
Prelid3b	ENSMUSG00000016257	2595.89	2.82897	0.18491	15.2974	7.96078e-53	4.36386e-51	Increased	Neither	FALSE	FALSE	493.969	591.85	719.807	704.238	3755.47	4618.05	5150.21	4733.57
Zfp831	ENSMUSG00000050600	154.773	-3.00586	0.295995	-10.1241	4.31949e-24	5.86446e-23	Decreased	Neither	FALSE	FALSE	377.823	207.947	286.375	236.846	48.1336	21.9907	36.9347	22.1367
Gm14295	ENSMUSG00000078877	38.4783	1.61761	0.330289	4.88767	1.02036e-06	3.04934e-06	Increased	Neither	FALSE	FALSE	14.6931	11.5526	26.5367	21.4169	59.6438	65.1868	60.8335	47.9629
Gm14326	ENSMUSG00000078862	77.4417	1.06786	0.281755	3.78892	0.000151304	0.000341047	Increased	Neither	FALSE	FALSE	30.0859	55.9858	63.0246	49.1329	98.3599	120.949	81.4735	120.522
Zfp931	ENSMUSG00000078861	77.3907	-1.46258	0.300777	-4.85809	1.18522e-06	3.5159e-06	Decreased	Neither	FALSE	FALSE	70.6669	132.411	137.106	119.683	48.1336	51.0499	29.3305	30.7454
4921531C22Rik	ENSMUSG00000085704	17.3114	-3.07379	0.51864	-5.702	1.18409e-08	4.45263e-08	Decreased	Neither	FALSE	FALSE	25.1882	22.2166	45.3335	34.0151	1.04638	1.57077	5.43157	3.68945
Psma7	ENSMUSG00000027566	5618.09	1.6061	0.183269	8.76351	1.8926e-18	1.71302e-17	Increased	Neither	FALSE	FALSE	3138.03	2687.32	2700.11	2470.5	10272.3	6523.39	8009.39	9143.69
Slco4a1	ENSMUSG00000038963	436.034	5.70694	0.362178	15.5286	2.22336e-54	1.35208e-52	Increased	Neither	FALSE	FALSE	16.0925	7.10931	22.1139	7.55891	1126.95	386.408	1043.95	878.089
Slc17a9	ENSMUSG00000023393	1525.99	-1.34984	0.185062	-7.29376	3.01433e-13	1.78475e-12	Decreased	Neither	TRUE	FALSE	1737.29	2350.51	2178.22	2533.49	882.1	991.153	835.375	699.766
Helz2	ENSMUSG00000027580	922.539	-1.42163	0.180583	-7.87198	3.49081e-15	2.46574e-14	Decreased	Neither	FALSE	FALSE	1500.1	1269.01	1417.5	1203.13	487.614	401.331	607.249	494.386
Zgpat	ENSMUSG00000027582	3001.81	-1.73244	0.176122	-9.83625	7.85842e-23	9.73501e-22	Decreased	Neither	TRUE	FALSE	4932.69	4597.06	4400.66	4588.26	1724.44	1442.75	1168.87	1159.72
Lime1	ENSMUSG00000090077	2213.91	-1.6423	0.189668	-8.65848	4.78095e-18	4.24182e-17	Decreased	Neither	TRUE	FALSE	3037.98	3547.54	3172.24	3707.64	1251.47	1259.75	861.446	873.17
Slc2a4rg-ps	ENSMUSG00000085028	548.32	-2.106	0.226266	-9.30478	1.34265e-20	1.40978e-19	Decreased	Neither	TRUE	FALSE	709.468	974.864	980.751	915.887	206.137	280.382	172.724	146.348
Uckl1	ENSMUSG00000089917	294.73	-1.49848	0.207778	-7.21014	5.58926e-13	3.21637e-12	Decreased	Neither	TRUE	FALSE	559.038	396.344	448.912	343.93	175.792	144.51	146.652	142.659
Pcmtd2	ENSMUSG00000027589	1177.51	-2.07831	0.2055	-10.1121	4.88252e-24	6.61349e-23	Decreased	Neither	FALSE	FALSE	1494.5	1885.74	2082.02	2189.56	367.28	585.11	414.972	400.92
Mrps28	ENSMUSG00000040269	297.804	1.51719	0.379581	3.99594	6.44391e-05	0.00015277	Increased	Neither	FALSE	FALSE	284.067	102.196	112.781	88.1872	655.035	179.853	438.871	521.442
Tpd52	ENSMUSG00000027506	402.74	1.41796	0.202331	7.00705	2.43401e-12	1.32678e-11	Increased	Neither	FALSE	FALSE	276.371	208.836	221.139	158.737	613.18	512.07	628.975	602.61
Pag1	ENSMUSG00000027508	129.939	-2.48476	0.236751	-10.4716	1.16693e-25	1.76964e-24	Decreased	Neither	FALSE	TRUE	192.41	250.603	204.553	240.625	35.577	47.123	39.1073	29.5156
Fabp5	ENSMUSG00000027533	1204.54	4.9877	0.216379	22.9959	5.12144e-117	2.21474e-114	Increased	Neither	FALSE	FALSE	60.8715	61.3178	60.8132	97.006	1806.06	2473.96	2488.74	2587.53
Car1	ENSMUSG00000027556	10.803	-2.12771	0.832473	-2.70089	0.00691535	0.0119869	Decreased	Neither	FALSE	FALSE	62.9705	7.99797	11.0569	1.25982	3.13915	0	0	0
Car2	ENSMUSG00000027562	300.073	-3.66182	0.631106	-5.80805	6.32044e-09	2.44849e-08	Decreased	Neither	FALSE	FALSE	1389.55	220.389	529.628	156.217	41.8553	12.5661	28.2441	22.1367
Ythdf3	ENSMUSG00000047213	233.201	-1.0203	0.193193	-5.28055	1.28797e-07	4.29055e-07	Unchanged	Neither	FALSE	FALSE	261.677	315.475	330.603	347.71	137.076	180.638	150.998	141.429
Pde7a	ENSMUSG00000069094	372.615	-1.02838	0.1722	-5.97152	2.35048e-09	9.58247e-09	Unchanged	Naive	TRUE	FALSE	503.064	573.188	492.034	435.897	224.972	230.903	265.06	255.802
Hps3	ENSMUSG00000027615	170.692	-1.22639	0.215467	-5.69014	1.26937e-08	4.75953e-08	Unchanged	Neither	TRUE	FALSE	207.803	301.257	225.562	226.767	101.499	105.241	116.236	81.1679
Cpa3	ENSMUSG00000001865	26.2032	-2.15358	0.387545	-5.51117	3.56451e-08	1.26464e-07	Decreased	Neither	FALSE	FALSE	43.3797	43.5445	50.8619	36.5347	7.32468	12.5661	4.34525	11.0684
Gm10259	ENSMUSG00000069083	13.5375	3.65467	0.589824	5.61689	1.94429e-08	7.12539e-08	Unchanged	Neither	FALSE	FALSE	0	0.888663	3.31708	1.25982	24.0668	19.6346	27.1578	31.9752
Ect2	ENSMUSG00000027699	736.376	3.52048	0.254101	13.8422	1.41774e-43	5.48129e-42	Increased	Neither	FALSE	FALSE	108.449	85.3117	129.366	124.722	895.703	1093.25	1873.89	1580.31
Tnfsf10	ENSMUSG00000039304	209.003	-1.90932	0.241498	-7.90165	2.75243e-15	1.96199e-14	Decreased	Neither	FALSE	FALSE	230.192	281.706	382.57	434.637	95.2208	78.5383	87.9914	81.1679
Tnik	ENSMUSG00000027692	400.556	-1.71521	0.179229	-9.56771	1.09304e-21	1.24268e-20	Decreased	Neither	FALSE	FALSE	580.728	692.269	562.798	627.389	160.096	171.213	192.277	217.678
Gm37537	ENSMUSG00000103420	16.9492	-1.50071	0.459445	-3.25158	0.00114766	0.00226239	Decreased	Neither	FALSE	FALSE	27.9869	29.3259	21.0082	23.9365	16.7421	3.92691	6.51788	6.14908
Eif5a2	ENSMUSG00000050192	63.0007	1.20669	0.316031	3.81623	0.000135506	0.000307038	Increased	Neither	FALSE	FALSE	25.8879	46.2105	44.2278	32.7553	51.2727	83.2506	109.718	110.684
Prkci	ENSMUSG00000037643	72.6178	1.20547	0.315482	3.81846	0.000134285	0.000304508	Increased	Neither	FALSE	FALSE	48.2774	54.2085	29.8537	39.0543	58.5974	149.223	102.113	99.6152
Mrpl47	ENSMUSG00000037531	1266	1.38105	0.146153	9.44894	3.4228e-21	3.77025e-20	Increased	Neither	FALSE	FALSE	671.685	790.91	652.36	679.042	1762.11	1879.42	1773.95	1918.51
Gm9791	ENSMUSG00000044434	7.35999	3.52719	0.711903	4.25968	2.04717e-05	5.15034e-05	Unchanged	Neither	FALSE	FALSE	1.39934	0	0	0	11.5102	9.42459	11.9494	24.5963
Gm43667	ENSMUSG00000105135	6.36571	-1.68359	0.654939	-2.53458	0.0112584	0.0187548	Unchanged	Neither	FALSE	FALSE	4.89771	18.6619	11.0569	6.29909	1.04638	0.785383	3.25894	4.91927
1810062G17Rik	ENSMUSG00000027713	14.9477	-1.58032	0.508637	-3.08774	0.00201687	0.00381792	Decreased	Neither	FALSE	FALSE	16.0925	13.33	21.0082	42.8338	4.18553	11.7807	5.43157	4.91927
Exosc9	ENSMUSG00000027714	2084.87	1.62064	0.195007	8.31045	9.53422e-17	7.64047e-16	Increased	Neither	FALSE	FALSE	741.653	1052.18	1027.19	1225.8	2558.4	3383.43	3323.03	3367.24
Ccna2	ENSMUSG00000027715	564.459	2.19391	0.200754	10.9255	8.70625e-28	1.48835e-26	Increased	Neither	FALSE	TRUE	158.126	196.395	194.602	248.184	728.282	962.879	1029.83	997.382
4932438A13Rik	ENSMUSG00000037270	1750.71	-2.01264	0.193976	-10.375	3.22298e-25	4.71573e-24	Decreased	Neither	TRUE	FALSE	3585.12	2888.16	2483.39	2309.25	618.412	694.278	610.508	816.598
Il2	ENSMUSG00000027720	35.1133	5.43584	0.631696	6.65689	2.79685e-11	1.38081e-10	Increased	Neither	FALSE	FALSE	0	0	0	2.51964	30.3451	38.4838	117.322	92.2363
Cetn4	ENSMUSG00000045031	25.615	5.4989	0.650521	6.81314	9.54916e-12	4.91822e-11	Increased	Neither	FALSE	FALSE	0	0.888663	0	0	36.6234	38.4838	76.0419	52.8821
Bbs12	ENSMUSG00000051444	278.937	3.40558	0.234487	14.4897	1.40839e-47	6.42357e-46	Increased	Neither	FALSE	FALSE	30.7856	49.7651	45.3335	60.4712	414.367	523.065	533.38	574.324
Spata5	ENSMUSG00000027722	297.232	1.45192	0.309761	4.68597	2.78631e-06	7.87534e-06	Increased	Neither	FALSE	FALSE	291.763	111.083	102.83	110.864	465.64	353.422	463.856	478.399
Spry1	ENSMUSG00000037211	71.6728	4.98645	0.404038	11.6119	3.58563e-31	7.33201e-30	Increased	Neither	FALSE	FALSE	6.99672	0	3.31708	2.51964	134.983	150.008	139.048	136.51
Gm42921	ENSMUSG00000106441	11.9657	3.50676	0.620732	5.14815	2.63067e-07	8.43374e-07	Unchanged	Neither	FALSE	FALSE	1.39934	1.77733	0	1.25982	12.5566	37.6984	15.2084	25.8262
Plk4	ENSMUSG00000025758	146.619	2.70407	0.268455	10.0508	9.11546e-24	1.20126e-22	Increased	Neither	FALSE	FALSE	44.779	23.1052	39.805	41.574	177.885	256.035	301.995	287.777
Gm2011	ENSMUSG00000107741	27.64	-1.03779	0.388801	-2.66684	0.00765671	0.0131683	Decreased	Neither	FALSE	FALSE	30.0859	24.8826	43.1221	52.9123	24.0668	14.1369	9.77682	22.1367
6430590A07Rik	ENSMUSG00000097583	75.6251	-1.41599	0.266153	-5.31555	1.06334e-07	3.57489e-07	Decreased	Neither	FALSE	FALSE	100.053	87.089	108.358	148.658	42.9017	44.7668	32.5894	40.584
Elf2	ENSMUSG00000037174	835.954	-1.16618	0.177107	-6.58436	4.56847e-11	2.20237e-10	Decreased	Neither	TRUE	FALSE	1268.51	1048.62	1155.45	1165.33	605.855	407.614	487.755	548.498
Mgst2	ENSMUSG00000074604	1386.58	-2.477	0.236713	-10.4623	1.28659e-25	1.94588e-24	Decreased	Neither	FALSE	FALSE	2040.24	2325.63	2430.32	2660.73	504.356	543.485	260.715	327.131
C130089K02Rik	ENSMUSG00000104339	85.1555	-1.62259	0.292282	-5.54615	2.9203e-08	1.04495e-07	Decreased	Neither	FALSE	FALSE	114.746	91.5323	152.586	159.997	37.6698	40.8399	26.0715	57.8014
Foxo1	ENSMUSG00000044167	776.434	-2.22081	0.221697	-10.0149	1.31112e-23	1.70475e-22	Decreased	Neither	FALSE	FALSE	1017.32	1450.3	1176.46	1497.92	261.596	365.203	205.313	237.355
Gm38034	ENSMUSG00000102844	19.9676	-2.71388	0.461891	-5.74859	8.99912e-09	3.43154e-08	Decreased	Neither	FALSE	FALSE	20.2905	41.7672	40.9107	39.0543	4.18553	5.49768	4.34525	3.68945
Exosc8	ENSMUSG00000027752	3441.33	1.07219	0.185523	5.77924	7.50392e-09	2.88589e-08	Increased	Neither	FALSE	FALSE	1901.71	2569.13	2048.85	2297.91	3917.66	5711.3	4072.59	5011.5
Gm10254	ENSMUSG00000069011	44.0712	1.69014	0.461718	3.65173	0.000260483	0.000567107	Unchanged	Neither	FALSE	FALSE	39.8813	10.664	11.0569	13.858	120.334	26.703	67.3514	62.7207
Eif2a	ENSMUSG00000027810	1479.73	1.72718	0.188145	9.17958	4.32775e-20	4.42477e-19	Increased	Neither	FALSE	FALSE	540.847	772.248	645.726	755.891	1794.55	2429.19	2524.59	2374.78
Gm5538	ENSMUSG00000090527	16.9415	-4.63291	0.641619	-5.64789	1.62425e-08	6.00912e-08	Unchanged	Neither	FALSE	FALSE	31.4853	29.3259	26.5367	46.6133	0	1.57077	0	0
Rap2b	ENSMUSG00000036894	104.57	-1.1951	0.267095	-4.4724	7.73464e-06	2.05623e-05	Decreased	Neither	FALSE	FALSE	109.149	181.287	127.155	170.075	50.2263	85.6067	56.4883	56.5716
Gmps	ENSMUSG00000027823	5456.76	2.03121	0.171828	11.8209	3.04327e-32	6.62934e-31	Increased	Neither	FALSE	FALSE	1811.45	2107.02	2253.41	2305.47	7327.81	8032.11	10029.9	9786.88
Tiparp	ENSMUSG00000034640	78.6939	-2.30491	0.333312	-6.89543	5.37005e-12	2.83971e-11	Decreased	Neither	FALSE	FALSE	128.04	207.059	96.1954	98.2658	13.603	29.0592	31.5031	25.8262
Lekr1	ENSMUSG00000074579	22.3031	1.55198	0.399732	3.86849	0.000109511	0.000251456	Unchanged	Neither	FALSE	FALSE	9.09574	14.2186	13.2683	6.29909	21.974	41.6253	32.5894	39.3541
Ccnl1	ENSMUSG00000027829	561.279	-1.36084	0.206736	-6.58179	4.64807e-11	2.23797e-10	Unchanged	Neither	TRUE	FALSE	836.808	1045.07	680.002	684.081	310.776	377.769	261.802	293.926
Rsrc1	ENSMUSG00000034544	1015.6	1.29924	0.18577	6.99353	2.68047e-12	1.45704e-11	Increased	Neither	FALSE	TRUE	463.183	645.17	597.075	624.87	1200.2	1658.73	1601.23	1334.35
Mlf1	ENSMUSG00000048416	11.529	4.67898	0.744231	5.91203	3.37913e-09	1.34934e-08	Increased	Neither	FALSE	FALSE	0	0	0	0	19.8813	7.06845	27.1578	38.1243
Gfm1	ENSMUSG00000027774	536.699	1.61957	0.284673	5.68832	1.28298e-08	4.80439e-08	Increased	Neither	FALSE	FALSE	420.503	202.615	205.659	195.272	807.807	516.782	963.56	981.394
1110032F04Rik	ENSMUSG00000046999	43.4059	3.86646	0.414821	9.0312	1.69802e-19	1.66187e-18	Increased	Neither	FALSE	FALSE	4.19803	0.888663	3.31708	11.3384	76.3859	98.1729	80.3872	72.5592
Ift80	ENSMUSG00000027778	1261.38	-1.36234	0.195032	-6.98493	2.84995e-12	1.54484e-11	Decreased	Neither	TRUE	FALSE	1404.24	1776.44	2076.49	2037.13	595.392	861.565	638.752	700.996
Gm37558	ENSMUSG00000103094	34.781	-2.2703	0.358572	-6.28687	3.23924e-10	1.44191e-09	Decreased	Neither	FALSE	FALSE	53.8748	71.9817	65.236	42.8338	7.32468	14.9223	9.77682	12.2982
Nmd3	ENSMUSG00000027787	3558.01	1.28949	0.16492	7.81882	5.33208e-15	3.69042e-14	Increased	Neither	FALSE	TRUE	1797.46	2298.08	2048.85	2067.36	4336.21	4673.03	5715.09	5528.03
Serpini1	ENSMUSG00000027834	553.218	-1.90686	0.212663	-8.96445	3.11835e-19	2.99916e-18	Decreased	Naive	FALSE	FALSE	752.847	973.975	916.621	869.274	188.349	321.222	204.227	199.23
Rapgef2	ENSMUSG00000062232	67.992	-1.70696	0.357982	-4.76054	1.93079e-06	5.57051e-06	Decreased	Neither	FALSE	FALSE	85.36	159.959	99.5125	78.1087	16.7421	50.2645	19.5536	34.4349
4921511C10Rik	ENSMUSG00000104585	39.1642	-2.14393	0.365004	-5.84438	5.0847e-09	1.99091e-08	Decreased	Neither	FALSE	FALSE	45.4787	48.8765	77.3986	88.1872	18.8349	14.9223	9.77682	9.83854
Ppid	ENSMUSG00000027804	5554.41	1.98749	0.203085	9.78632	1.28899e-22	1.56285e-21	Increased	Neither	FALSE	FALSE	1857.63	2778.85	2125.14	2037.13	6402.81	9285.58	9808.32	10139.8
4930579G24Rik	ENSMUSG00000027811	332.462	2.17006	0.371776	5.83402	5.41076e-09	2.11009e-08	Increased	Neither	FALSE	FALSE	197.308	84.423	98.4068	69.29	650.85	186.921	688.723	683.778
Ctso	ENSMUSG00000028015	872.482	-2.56351	0.214798	-11.9311	8.14777e-33	1.8401e-31	Decreased	Neither	FALSE	FALSE	1633.73	1128.6	1729.31	1502.96	298.219	187.706	214.004	285.318
Gucy1b1	ENSMUSG00000028005	52.5199	2.23972	0.373803	5.97336	2.3242e-09	9.48528e-09	Increased	Neither	FALSE	FALSE	11.8944	7.10931	24.3253	26.4562	61.7366	94.2459	73.8693	120.522
Gucy1a1	ENSMUSG00000033910	125.419	3.04317	0.317238	9.56043	1.17265e-21	1.3319e-20	Increased	Neither	FALSE	FALSE	13.2938	16.8846	35.3822	37.7945	176.839	288.235	198.795	236.125
Map9	ENSMUSG00000033900	39.2932	3.00285	0.399667	7.4183	1.1863e-13	7.27865e-13	Increased	Neither	FALSE	FALSE	4.89771	10.664	3.31708	12.5982	44.9944	92.6752	73.8693	71.3294
Plrg1	ENSMUSG00000027998	2292.78	1.23053	0.202046	6.09029	1.12706e-09	4.73194e-09	Increased	Neither	FALSE	FALSE	976.743	1433.41	1335.68	1688.16	2613.86	3576.63	3515.31	3202.44
Tlr2	ENSMUSG00000027995	144.649	-1.42255	0.255191	-5.57199	2.5184e-08	9.07556e-08	Decreased	Neither	FALSE	FALSE	170.72	171.512	206.765	301.096	74.2931	97.3875	64.0925	71.3294
Mnd1	ENSMUSG00000033752	51.817	6.66732	0.659243	8.48891	2.08587e-17	1.76355e-16	Increased	Neither	FALSE	FALSE	0	0	0	0	53.3655	153.15	101.027	106.994
Gm9790	ENSMUSG00000044330	5.01651	1.39412	0.64389	2.139	0.0324356	0.049338	Unchanged	Neither	FALSE	FALSE	2.09902	3.55465	1.10569	2.51964	8.37106	7.06845	4.34525	11.0684
Lrba	ENSMUSG00000028080	182.543	-1.39596	0.236768	-5.8941	3.76737e-09	1.49976e-08	Decreased	Neither	FALSE	FALSE	245.585	318.141	257.627	241.885	63.8293	96.6021	107.545	129.131
Gm3788	ENSMUSG00000094392	35.2775	-1.19176	0.376933	-3.15715	0.00159318	0.00307116	Unchanged	Neither	FALSE	FALSE	29.3862	55.9858	50.8619	64.2507	20.9276	31.4153	19.5536	9.83854
Cd1d2	ENSMUSG00000041750	38.1003	-2.83016	0.509856	-5.48339	4.17249e-08	1.46918e-07	Decreased	Neither	FALSE	FALSE	36.383	105.751	63.0246	70.5498	4.18553	20.42	3.25894	1.22982
Cd1d1	ENSMUSG00000028076	1004.95	-3.4652	0.247639	-13.983	1.98079e-44	8.115e-43	Decreased	Neither	FALSE	FALSE	1544.88	2060.81	1699.45	2102.64	173.699	230.117	98.8545	129.131
Etv3	ENSMUSG00000003382	506.497	-1.11986	0.18766	-5.96704	2.41598e-09	9.8392e-09	Decreased	Neither	FALSE	FALSE	785.732	742.034	602.603	652.586	280.43	298.445	398.677	291.467
Arhgef11	ENSMUSG00000041977	96.6755	-3.26799	0.323673	-10.0231	1.20611e-23	1.57347e-22	Decreased	Neither	FALSE	FALSE	149.73	205.281	168.066	185.193	7.32468	28.2738	18.4673	11.0684
Pear1	ENSMUSG00000028073	54.7097	-2.0084	0.304886	-6.56741	5.1197e-11	2.45393e-10	Decreased	Neither	FALSE	FALSE	113.347	72.8704	91.7726	75.5891	16.7421	22.7761	16.2947	28.2858
Sh2d2a	ENSMUSG00000028071	7088.55	1.11486	0.171918	6.48482	8.88361e-11	4.16566e-10	Unchanged	Neither	TRUE	TRUE	3608.91	4416.66	4771.07	5016.59	9585.91	11116.3	9940.85	8252.07
Hdgf	ENSMUSG00000004897	844.929	1.42845	0.156102	9.15015	5.68545e-20	5.75245e-19	Increased	Neither	FALSE	TRUE	485.573	456.773	435.644	440.936	1257.75	1411.33	1154.75	1116.67
Isg20l2	ENSMUSG00000048039	454.793	2.00735	0.207754	9.65932	4.48846e-22	5.20947e-21	Increased	Neither	FALSE	FALSE	160.225	230.164	153.692	167.556	618.412	885.126	779.973	643.194
Crabp2	ENSMUSG00000004885	422.297	8.24174	0.457621	14.4781	1.66563e-47	7.53795e-46	Increased	Neither	FALSE	FALSE	0.699672	0	2.21139	3.77945	594.345	1115.24	833.202	828.897
Gpatch4	ENSMUSG00000028069	1762.42	1.09925	0.174252	6.30827	2.82174e-10	1.26378e-09	Increased	Neither	FALSE	FALSE	954.353	1313.44	1051.52	1142.65	2161.83	2841.51	2447.46	2186.61
Cct3	ENSMUSG00000001416	15750.2	1.44751	0.172388	8.39678	4.58874e-17	3.7918e-16	Increased	Neither	TRUE	FALSE	7214.32	9961.03	7808.41	8550.38	19078.7	25828.1	24392.1	23168.5
Glmp	ENSMUSG00000001418	2146.5	-1.01955	0.199681	-5.10584	3.29333e-07	1.04039e-06	Unchanged	Neither	FALSE	FALSE	2278.13	3072.11	2921.24	3270.49	1418.89	1822.09	1251.43	1137.58
Pmf1	ENSMUSG00000028066	495.653	1.31614	0.262061	5.02188	5.11676e-07	1.57842e-06	Unchanged	Neither	FALSE	FALSE	307.156	214.168	293.009	302.356	975.228	384.838	760.419	728.052
Sema4a	ENSMUSG00000028064	750.183	-3.5544	0.378947	-9.37099	7.18549e-21	7.73251e-20	Decreased	Neither	FALSE	FALSE	2789.59	731.37	1151.03	917.147	184.163	83.2506	76.0419	68.8697
Ubqln4	ENSMUSG00000008604	1002.61	1.31518	0.294869	4.45996	8.19754e-06	2.17434e-05	Increased	Neither	FALSE	FALSE	906.076	462.994	515.254	362.827	1818.61	827.793	1685.96	1441.35
Ssr2	ENSMUSG00000041355	2994.37	1.12852	0.186636	6.04658	1.47952e-09	6.16301e-09	Increased	Neither	FALSE	FALSE	1409.84	2017.27	1859.78	2182	3826.62	4932.99	3839.03	3887.45
Gm10704	ENSMUSG00000074479	29.593	1.54113	0.334916	4.58866	4.46106e-06	1.22761e-05	Increased	Neither	FALSE	FALSE	16.0925	15.9959	12.1626	13.858	52.3191	46.3376	36.9347	43.0436
Arhgef2	ENSMUSG00000028059	556.803	-1.16034	0.148342	-7.82148	5.22043e-15	3.61743e-14	Unchanged	Neither	FALSE	FALSE	796.227	798.908	729.758	758.41	318.1	351.066	346.534	355.417
Syt11	ENSMUSG00000068923	635.136	-1.83517	0.22105	-8.3006	1.03584e-16	8.26689e-16	Decreased	Neither	FALSE	FALSE	821.415	878.888	1177.56	1112.42	284.616	332.217	182.501	291.467
Ash1l	ENSMUSG00000028053	899.719	-1.54052	0.178817	-8.61435	7.03376e-18	6.17954e-17	Decreased	Neither	FALSE	FALSE	1501.5	1369.43	1127.81	1375.72	437.388	541.914	379.123	464.871
Rusc1	ENSMUSG00000041263	428.549	-1.0756	0.235678	-4.56358	5.02896e-06	1.3716e-05	Decreased	Neither	TRUE	FALSE	580.028	603.402	572.75	579.516	399.718	173.57	257.456	261.951
Fdps	ENSMUSG00000059743	3654.85	2.38987	0.22694	10.5304	6.25987e-26	9.66802e-25	Increased	Neither	FALSE	FALSE	850.102	1157.04	1115.65	1439.97	4045.31	6480.19	7166.41	6984.13
Fam189b	ENSMUSG00000032657	3301.79	-3.16197	0.275922	-11.458	2.14472e-30	4.23718e-29	Decreased	Neither	FALSE	FALSE	4885.81	6220.64	5791.63	7012.14	835.013	883.556	356.311	429.206
Mtx1	ENSMUSG00000064068	673.603	1.11661	0.341688	3.26775	0.00108405	0.00214568	Unchanged	Neither	FALSE	FALSE	658.392	280.818	401.367	317.474	1365.53	359.705	1063.5	942.04
Slc50a1	ENSMUSG00000027953	1946.37	-1.24087	0.1878	-6.60724	3.91556e-11	1.9081e-10	Decreased	Neither	TRUE	FALSE	2420.87	2985.02	2624.92	2949.23	1281.82	1403.48	916.848	988.773
Cks1b	ENSMUSG00000028044	1822.85	4.65902	0.176765	26.3272	9.36718e-153	7.81223e-150	Increased	Neither	FALSE	FALSE	111.948	139.52	131.578	154.958	3029.28	3813.03	3420.8	3781.69
Pbxip1	ENSMUSG00000042613	934.686	-2.52491	0.307271	-8.21516	2.11881e-16	1.65259e-15	Decreased	Neither	FALSE	FALSE	2678.35	1205.92	1384.33	1160.29	421.692	187.706	212.917	226.286
Pmvk	ENSMUSG00000027952	649.052	1.7586	0.214125	8.21196	2.17605e-16	1.69497e-15	Increased	Neither	FALSE	FALSE	249.783	300.368	247.676	369.127	719.911	1029.64	1158.01	1117.9
Il6ra	ENSMUSG00000027947	198.082	-3.60426	0.227738	-15.7467	7.23057e-56	4.61334e-54	Decreased	Neither	FALSE	FALSE	360.331	382.125	335.025	393.063	35.577	31.4153	24.9852	22.1367
Hax1	ENSMUSG00000027944	1837.01	1.43639	0.171469	8.37674	5.4416e-17	4.46494e-16	Increased	Neither	FALSE	FALSE	893.482	1033.52	930.995	1077.14	2110.55	3026.08	2827.67	2796.6
Rps27	ENSMUSG00000090733	4379.37	-1.59109	0.256013	-6.21478	5.13958e-10	2.23833e-09	Decreased	Neither	FALSE	FALSE	4870.42	9679.32	5474.29	6459.08	2428.65	2632.6	1365.5	2125.12
Dennd4b	ENSMUSG00000042404	190.827	-1.02155	0.226815	-4.50312	6.69634e-06	1.79656e-05	Unchanged	Neither	FALSE	TRUE	350.536	239.939	211.188	224.248	125.566	120.164	108.631	146.348
S100a1	ENSMUSG00000044080	31.7685	2.2949	0.408279	5.58374	2.35405e-08	8.51749e-08	Increased	Neither	FALSE	FALSE	5.59738	15.1073	7.73986	11.3384	62.7829	77.7529	36.9347	36.8945
S100a6	ENSMUSG00000001025	17.0217	-1.08682	0.440189	-2.46344	0.0137612	0.0225225	Decreased	Neither	FALSE	FALSE	26.5875	19.5506	35.3822	12.5982	12.5566	7.85383	13.0358	8.60872
S100a11	ENSMUSG00000027907	779.931	-1.02755	0.203753	-5.04291	4.58504e-07	1.42153e-06	Decreased	Neither	FALSE	FALSE	881.587	1213.91	957.531	1150.21	503.31	666.005	410.626	456.262
Rorc	ENSMUSG00000028150	21.0079	1.33229	0.404407	3.28723	0.0010118	0.00201119	Unchanged	Neither	FALSE	FALSE	6.99672	14.2186	12.1626	12.5982	25.1132	22.7761	43.4525	30.7454
Rfx5	ENSMUSG00000005774	51.0461	-1.13265	0.307315	-3.68252	0.00023094	0.000506376	Unchanged	Neither	FALSE	FALSE	62.9705	53.3198	68.5531	99.5256	31.3915	40.0545	30.4168	22.1367
A730011C13Rik	ENSMUSG00000084846	25.7038	-1.71145	0.378404	-4.50106	6.76153e-06	1.8128e-05	Decreased	Neither	FALSE	FALSE	37.7823	47.9878	39.805	35.2749	9.41744	18.0638	8.69051	8.60872
Gm15265	ENSMUSG00000086288	12.5235	-1.06664	0.491899	-2.16117	0.0306825	0.0469466	Decreased	Neither	FALSE	FALSE	13.9934	29.3259	9.95125	16.3776	10.4638	8.63921	6.51788	4.91927
4930481B07Rik	ENSMUSG00000085956	5.12909	-2.23434	0.697337	-3.04199	0.00235021	0.00440961	Unchanged	Neither	FALSE	FALSE	8.39607	11.5526	6.63417	10.0785	0	3.14153	0	1.22982
Tmod4	ENSMUSG00000005628	13.0809	-2.52566	0.530276	-4.6409	3.46891e-06	9.66888e-06	Unchanged	Neither	FALSE	FALSE	24.4885	29.3259	19.9025	17.6374	4.18553	0.785383	2.17263	6.14908
Lysmd1	ENSMUSG00000053769	207.315	-1.64932	0.202343	-8.14747	3.71611e-16	2.8452e-15	Decreased	Neither	FALSE	FALSE	263.776	302.146	330.603	367.867	94.1744	114.666	86.9051	98.3854
Tnfaip8l2	ENSMUSG00000013707	1342.96	-2.29944	0.186936	-12.299	9.16906e-35	2.28268e-33	Decreased	Neither	FALSE	FALSE	2078.73	2134.57	2342.97	2403.73	585.974	362.061	423.662	411.989
Cdc42se1	ENSMUSG00000046722	5293.27	-1.41572	0.15388	-9.20007	3.57712e-20	3.67662e-19	Decreased	Neither	FALSE	TRUE	7301.08	7567.86	7769.71	8235.43	3242.74	2915.34	2933.05	2380.93
Ctss	ENSMUSG00000038642	2720.68	-1.46976	0.228659	-6.42755	1.29674e-10	5.99158e-10	Unchanged	Neither	FALSE	FALSE	3182.11	4145.61	4094.39	4656.29	1288.1	2045.92	1002.67	1350.34
Adamtsl4	ENSMUSG00000015850	44.3991	-2.12888	0.462464	-4.58661	4.50496e-06	1.2394e-05	Decreased	Neither	FALSE	FALSE	116.845	46.2105	78.5043	54.1722	35.577	5.49768	9.77682	8.60872
Prpf3	ENSMUSG00000015748	2028.49	1.20399	0.165195	7.28815	3.1423e-13	1.85582e-12	Increased	Neither	TRUE	TRUE	1146.06	1405.87	1085.79	1245.96	2472.6	3196.51	3019.95	2655.17
Anp32e	ENSMUSG00000015749	5840.66	1.27202	0.175212	7.25987	3.87451e-13	2.26875e-12	Increased	Neither	FALSE	TRUE	2959.61	3311.16	3406.64	3910.47	6472.92	8623.5	9378.14	8662.83
Plekho1	ENSMUSG00000015745	52.0751	-1.3731	0.306999	-4.46652	7.95011e-06	2.11159e-05	Decreased	Neither	FALSE	FALSE	72.7659	80.8684	74.0815	76.8489	31.3915	40.8399	15.2084	24.5963
Hist2h2be	ENSMUSG00000068854	87.4807	-2.74628	0.332911	-8.21248	2.16659e-16	1.68873e-15	Decreased	Neither	FALSE	FALSE	132.238	135.965	191.285	157.477	11.5102	32.2007	29.3305	9.83854
Hist2h4	ENSMUSG00000091405	17.047	-2.85157	0.52402	-5.28471	1.25906e-07	4.20021e-07	Decreased	Neither	FALSE	FALSE	52.4754	21.3279	17.6911	31.4954	3.13915	2.35615	5.43157	2.45963
Gm38227	ENSMUSG00000103940	17.5103	1.57543	0.474531	3.30784	0.000940194	0.00187878	Unchanged	Neither	FALSE	FALSE	6.99672	6.22064	3.31708	16.3776	15.6957	21.9907	32.5894	36.8945
Gm15441	ENSMUSG00000074398	822.718	-3.57931	0.218375	-16.3743	2.91607e-60	2.01468e-58	Decreased	Neither	FALSE	FALSE	1621.14	1619.14	1363.32	1492.88	143.354	160.218	95.5956	86.0872
Txnip	ENSMUSG00000038393	5994.55	-3.68086	0.200677	-18.3396	3.99643e-75	4.71336e-73	Decreased	Neither	FALSE	FALSE	11721.6	12568.4	9434.89	10886.1	885.239	1098.75	660.478	700.996
Polr3gl	ENSMUSG00000028104	373.165	-1.8946	0.226052	-8.37839	5.36559e-17	4.41188e-16	Decreased	Neither	FALSE	FALSE	474.378	614.955	574.961	702.978	163.236	206.556	112.977	135.28
Rbm8a	ENSMUSG00000038374	3441.06	1.41352	0.188249	7.50869	5.97207e-14	3.78761e-13	Increased	Neither	FALSE	FALSE	1559.57	2134.57	1707.19	2043.42	4006.6	5843.25	4603.8	5630.1
Gm42783	ENSMUSG00000104795	41.5842	-1.05755	0.336641	-3.1388	0.00169643	0.0032546	Unchanged	Neither	FALSE	FALSE	33.5843	59.5404	59.7075	75.5891	27.2059	34.5568	22.8126	19.6771
Cd160	ENSMUSG00000038304	1454.09	1.18331	0.246061	4.80894	1.51729e-06	4.43785e-06	Unchanged	Activated	FALSE	FALSE	560.437	782.024	1019.45	1151.47	1747.46	2753.55	1869.55	1748.8
Gpr89	ENSMUSG00000028096	1028.15	1.16722	0.175951	6.63358	3.27633e-11	1.60463e-10	Increased	Neither	FALSE	FALSE	530.352	699.378	626.929	662.664	1152.07	1597.47	1518.67	1437.66
Bcl9	ENSMUSG00000038256	130.871	-2.27279	0.268389	-8.45408	2.81306e-17	2.35957e-16	Decreased	Neither	FALSE	FALSE	205.004	211.502	205.659	253.223	60.6902	52.6206	33.6757	24.5963
Fmo5	ENSMUSG00000028088	142.946	-2.52841	0.289825	-8.7061	3.145e-18	2.82252e-17	Decreased	Neither	FALSE	FALSE	189.611	217.723	269.789	307.395	52.3191	54.9768	27.1578	24.5963
Phgdh	ENSMUSG00000053398	7753.2	1.74081	0.17692	9.83943	7.61418e-23	9.45778e-22	Increased	Neither	FALSE	FALSE	2906.44	3747.49	3571.39	3907.95	12913.4	9788.23	13924.4	11266.4
M6pr-ps	ENSMUSG00000080832	7.3794	1.43866	0.614806	2.32296	0.0201815	0.0319597	Unchanged	Neither	FALSE	FALSE	0.699672	7.10931	1.10569	5.03927	7.32468	12.5661	14.1221	11.0684
Wdr3	ENSMUSG00000033285	5174.68	1.62423	0.173325	9.37086	7.19419e-21	7.73475e-20	Increased	Neither	FALSE	FALSE	2362.09	2503.36	2596.17	2583.89	5919.38	9094.73	8529.73	7808.11
Tent5c	ENSMUSG00000044468	751.723	-2.37679	0.299398	-7.93641	2.08115e-15	1.49535e-14	Decreased	Neither	FALSE	TRUE	1950.69	1296.56	1185.3	655.105	306.59	175.926	272.665	170.945
Gm12474	ENSMUSG00000053957	14.6855	-4.17224	0.628222	-5.5222	3.34782e-08	1.19029e-07	Decreased	Neither	FALSE	FALSE	33.5843	16.8846	35.3822	28.9758	0	1.57077	1.08631	0
Ttf2	ENSMUSG00000033222	1013.23	1.65463	0.273789	6.04321	1.51079e-09	6.28206e-09	Increased	Neither	FALSE	FALSE	319.051	327.028	598.181	663.924	1096.61	1425.47	2022.72	1652.87
Cd101	ENSMUSG00000086564	166.192	-1.41611	0.207521	-6.82103	9.03916e-12	4.66584e-11	Decreased	Naive_and_activated	FALSE	FALSE	225.994	264.822	257.627	224.248	83.7106	108.383	93.4229	71.3294
Cd2	ENSMUSG00000027863	8054.33	-1.73509	0.207106	-8.37768	5.39815e-17	4.43552e-16	Decreased	Neither	FALSE	FALSE	9767.43	12972.7	13063.8	13967.6	3774.3	4888.22	2958.03	3042.57
Gm10355	ENSMUSG00000072381	32.7899	1.88513	0.349657	5.36954	7.89398e-08	2.69582e-07	Increased	Neither	FALSE	FALSE	13.2938	15.9959	9.95125	13.858	51.2727	66.7575	35.8483	55.3418
Sike1	ENSMUSG00000027854	251.451	-2.34973	0.242956	-9.66257	4.34809e-22	5.06164e-21	Decreased	Neither	FALSE	FALSE	311.354	411.451	472.132	498.888	80.5714	109.168	64.0925	63.9505
Ampd1	ENSMUSG00000070385	336.333	-6.07947	0.351106	-16.767	4.25544e-63	3.11883e-61	Decreased	Neither	FALSE	FALSE	453.388	695.823	741.921	768.489	1.04638	13.3515	4.34525	12.2982
Gm43063	ENSMUSG00000105731	5.95704	-3.85485	0.777601	-4.84174	1.28705e-06	3.79869e-06	Decreased	Neither	FALSE	FALSE	5.59738	10.664	18.7968	12.5982	0	0	0	0
Olfml3	ENSMUSG00000027848	55.2106	-3.14786	0.367486	-8.46544	2.55181e-17	2.14815e-16	Unchanged	Naive	FALSE	FALSE	67.8682	90.6437	137.106	107.084	10.4638	15.7077	5.43157	7.3789
Gm43065	ENSMUSG00000105986	74.0521	-1.09646	0.294937	-3.71604	0.000202366	0.000447759	Decreased	Neither	FALSE	FALSE	79.063	103.085	132.683	91.9667	27.2059	48.6937	44.5388	65.1803
Lrig2	ENSMUSG00000032913	107.696	-1.85259	0.237376	-7.79532	6.42452e-15	4.42292e-14	Decreased	Neither	FALSE	FALSE	143.433	193.729	182.44	158.737	46.0408	44.7668	35.8483	56.5716
Gm43696	ENSMUSG00000105304	186.994	-1.88958	0.24578	-7.68332	1.55023e-14	1.03313e-13	Decreased	Neither	FALSE	FALSE	228.093	252.38	272.001	433.377	82.6642	72.2552	72.783	82.3977
A530041M06Rik	ENSMUSG00000104973	174.717	-2.10375	0.262234	-8.01474	1.10367e-15	8.17149e-15	Decreased	Neither	FALSE	FALSE	208.502	318.141	249.887	366.607	47.0872	84.036	52.143	71.3294
Slc16a1	ENSMUSG00000032902	537.153	1.95706	0.169623	11.5351	8.77744e-31	1.76699e-29	Increased	Neither	FALSE	FALSE	202.205	220.389	247.676	200.311	736.653	911.044	916.848	862.102
Gm42658	ENSMUSG00000106251	11.5267	-1.59087	0.504431	-3.12691	0.00176653	0.00337467	Unchanged	Neither	FALSE	FALSE	12.5941	17.7733	18.7968	22.6767	8.37106	6.28306	3.25894	2.45963
Gm42659	ENSMUSG00000105655	130.659	-1.52799	0.26822	-5.69384	1.24211e-08	4.6618e-08	Decreased	Neither	FALSE	FALSE	151.829	208.836	187.968	233.066	56.5046	67.5429	42.3662	97.1555
St7l	ENSMUSG00000045576	112.319	-1.10797	0.214742	-5.15764	2.50077e-07	8.04824e-07	Unchanged	Neither	TRUE	FALSE	172.819	154.627	145.952	142.359	62.7829	74.6114	63.0062	82.3977
Gm43848	ENSMUSG00000106317	11.5729	-1.21359	0.528285	-2.28554	0.0222813	0.034986	Decreased	Neither	FALSE	FALSE	13.2938	27.5486	9.95125	16.3776	7.32468	10.9954	2.17263	4.91927
Gm43331	ENSMUSG00000104910	14.148	-1.23839	0.441702	-2.79395	0.0052068	0.00923322	Unchanged	Neither	FALSE	FALSE	16.7921	21.3279	17.6911	25.1964	6.27829	6.28306	9.77682	9.83854
Gm5547	ENSMUSG00000104835	227.404	-2.95102	0.293447	-10.0363	1.05544e-23	1.37999e-22	Decreased	Neither	FALSE	FALSE	300.159	512.759	364.879	447.235	57.551	73.826	27.1578	35.6647
Wdr77	ENSMUSG00000000561	3872.75	1.89017	0.188173	10.0446	9.70173e-24	1.27565e-22	Increased	Neither	FALSE	FALSE	1537.88	1756	1695.03	1504.22	5660.93	4552.86	7480.35	6794.74
Gm42890	ENSMUSG00000105852	2130.65	1.70569	0.186336	9.15353	5.51027e-20	5.58489e-19	Increased	Naive	FALSE	FALSE	961.35	1027.29	995.125	968.8	3156.94	2391.49	4026.96	3517.28
Ovgp1	ENSMUSG00000074340	116.678	-1.99577	0.230737	-8.63843	5.69904e-18	5.03724e-17	Decreased	Naive	FALSE	FALSE	182.614	175.955	178.017	212.909	54.4119	34.5568	44.5388	50.4225
Pifo	ENSMUSG00000010136	12.5775	-1.76355	0.542852	-3.21874	0.00128753	0.00251602	Unchanged	Neither	FALSE	FALSE	9.79541	26.6599	15.4797	28.9758	1.04638	6.28306	8.69051	3.68945
Gm42722	ENSMUSG00000106093	92.2141	-3.37849	0.340638	-9.8362	7.86238e-23	9.73501e-22	Decreased	Neither	FALSE	FALSE	117.545	244.382	165.854	151.178	9.41744	17.2784	8.69051	23.3665
Gm42721	ENSMUSG00000104592	26.044	-3.44483	0.464422	-7.13693	9.54357e-13	5.40707e-12	Unchanged	Neither	FALSE	FALSE	37.0826	64.8724	33.1708	59.2114	3.13915	3.92691	3.25894	3.68945
Chil5	ENSMUSG00000043873	82.835	-3.98709	0.383584	-10.2075	1.83609e-24	2.55217e-23	Decreased	Neither	FALSE	FALSE	102.852	193.729	137.106	195.272	2.09276	10.21	5.43157	15.9876
Gm38244	ENSMUSG00000104350	29.415	-2.62985	0.401658	-6.46399	1.01979e-10	4.76092e-10	Decreased	Neither	FALSE	FALSE	37.0826	51.5425	51.9676	65.5105	11.5102	7.06845	3.25894	7.3789
2010016I18Rik	ENSMUSG00000091575	76.1664	-2.11342	0.315257	-6.68719	2.27496e-11	1.13515e-10	Decreased	Neither	FALSE	FALSE	94.4558	132.411	123.838	151.178	23.0204	44.7668	16.2947	23.3665
Gm27008	ENSMUSG00000098108	26.4438	-2.20788	0.409509	-5.34542	9.02056e-08	3.0573e-07	Decreased	Neither	FALSE	FALSE	39.8813	37.3239	46.4392	54.1722	8.37106	13.3515	2.17263	9.83854
A930002I21Rik	ENSMUSG00000050179	449.627	-1.77277	0.257459	-6.88409	5.81566e-12	3.06286e-11	Decreased	Neither	FALSE	FALSE	507.262	547.417	901.141	847.857	194.627	262.318	134.703	201.69
Kcna2	ENSMUSG00000040724	247.015	-3.36316	0.347659	-9.64756	5.03399e-22	5.80226e-21	Decreased	Neither	FALSE	TRUE	372.925	381.237	538.473	526.604	75.3395	44.7668	19.5536	17.2174
Strip1	ENSMUSG00000014601	134.988	-1.17423	0.199519	-5.88321	4.02374e-09	1.59366e-08	Decreased	Neither	TRUE	FALSE	177.717	194.617	184.651	195.272	79.5251	95.0313	79.3009	73.789
Gnat2	ENSMUSG00000009108	16.9	5.35386	0.704288	6.88196	5.90347e-12	3.10362e-11	Unchanged	Activated	FALSE	FALSE	0	0	0	0	27.2059	41.6253	28.2441	38.1243
Cyb561d1	ENSMUSG00000048796	125.314	-1.16131	0.2809	-4.13276	3.58434e-05	8.76089e-05	Decreased	Activated	FALSE	FALSE	260.278	112.86	157.009	167.556	97.3136	75.3967	70.6104	61.4908
Psma5	ENSMUSG00000068749	4366.8	1.98358	0.174143	11.3902	4.67743e-30	9.01217e-29	Increased	Neither	FALSE	FALSE	1376.26	1870.64	1807.81	1912.4	6058.55	7992.84	6605.87	7310.03
Psrc1	ENSMUSG00000068744	43.3734	2.91365	0.376961	7.64983	2.01239e-14	1.3305e-13	Increased	Neither	FALSE	FALSE	9.79541	2.66599	11.0569	13.858	58.5974	73.0406	77.1282	100.845
Tmem167b	ENSMUSG00000068732	625.311	-1.51568	0.180301	-8.40548	4.26121e-17	3.52614e-16	Decreased	Neither	FALSE	FALSE	767.54	830.012	990.702	1131.32	336.935	323.578	306.34	316.063
Stxbp3	ENSMUSG00000027882	1340.38	-1.10044	0.171012	-6.43473	1.23697e-10	5.73585e-10	Decreased	Neither	FALSE	FALSE	1471.41	1999.49	1813.34	2048.46	739.792	900.834	849.497	900.226
S1pr1	ENSMUSG00000045092	4186.66	-5.34822	0.277372	-19.2637	1.08355e-82	1.60146e-80	Decreased	Neither	FALSE	FALSE	9910.86	5490.16	8460.77	8910.69	276.245	184.565	98.8545	161.106
Gm9889	ENSMUSG00000052769	21.0363	-4.25675	0.555693	-6.7358	1.6303e-11	8.20845e-11	Decreased	Neither	FALSE	FALSE	43.3797	35.5465	38.6993	45.3534	3.13915	0	2.17263	0
A930005H10Rik	ENSMUSG00000054426	479.259	-2.61845	0.229363	-11.4091	3.76429e-30	7.31312e-29	Decreased	Neither	FALSE	FALSE	667.487	903.771	848.068	895.73	152.772	161.789	81.4735	122.982
Rtca	ENSMUSG00000000339	97.9524	1.04539	0.218815	4.77625	1.78592e-06	5.18072e-06	Increased	Neither	FALSE	FALSE	54.5744	63.0951	67.4474	69.29	130.798	133.515	117.322	147.578
Gm9761	ENSMUSG00000034437	381.795	2.0466	0.230765	8.86548	7.61734e-19	7.13232e-18	Increased	Neither	FALSE	FALSE	134.337	195.506	122.732	128.501	471.918	764.963	536.639	699.766
Sass6	ENSMUSG00000027959	384.84	1.49039	0.213648	6.97503	3.05805e-12	1.65381e-11	Increased	Neither	FALSE	FALSE	161.624	162.625	228.879	246.924	448.898	577.256	647.443	605.07
Gm42893	ENSMUSG00000106415	86.3359	1.43122	0.294672	4.85453	1.20675e-06	3.57524e-06	Increased	Neither	FALSE	FALSE	36.383	27.5486	60.8132	59.2114	92.0816	128.803	154.256	131.59
Cnn3	ENSMUSG00000053931	162.441	1.46417	0.210493	6.95294	3.57757e-12	1.92054e-11	Increased	Activated	FALSE	TRUE	103.551	91.5323	66.3417	78.1087	215.555	237.186	256.37	250.883
Arhgap29	ENSMUSG00000039831	57.8538	-1.14374	0.323921	-3.52911	0.000416961	0.000881803	Decreased	Neither	FALSE	FALSE	93.7561	49.7651	92.8783	84.4078	30.3451	21.2053	41.2799	49.1927
Gm17494	ENSMUSG00000057359	59.1717	1.60891	0.28487	5.64002	1.70027e-08	6.27446e-08	Increased	Neither	FALSE	FALSE	26.5875	27.5486	25.431	35.2749	92.0816	115.451	85.8188	65.1803
Dnttip2	ENSMUSG00000039756	4521.94	1.22157	0.176491	6.92135	4.47359e-12	2.38401e-11	Increased	Neither	FALSE	FALSE	2449.55	2757.52	2545.31	3032.38	4857.31	7322.12	6763.39	6447.93
1810037I17Rik	ENSMUSG00000054091	1439.94	1.05187	0.209679	5.0165	5.26221e-07	1.61901e-06	Unchanged	Neither	FALSE	FALSE	746.55	1243.24	864.653	864.235	1748.5	2427.62	1644.68	1980.01
Prss12	ENSMUSG00000027978	35.3521	-2.72602	0.436764	-6.16884	6.87929e-10	2.95195e-09	Decreased	Neither	FALSE	FALSE	66.4689	89.755	49.7562	45.3534	12.5566	13.3515	4.34525	1.22982
Snhg8	ENSMUSG00000104960	202.038	-1.12234	0.291607	-3.84803	0.000119072	0.000271965	Decreased	Neither	FALSE	FALSE	293.862	432.779	163.643	225.507	123.473	139.013	87.9914	150.038
Gm4617	ENSMUSG00000096544	182.315	1.4852	0.365041	4.06704	4.76147e-05	0.000114818	Increased	Neither	FALSE	FALSE	167.222	49.7651	72.9758	76.8489	265.781	124.876	316.117	384.933
Zgrf1	ENSMUSG00000051278	328.328	1.70823	0.275192	6.2063	5.42468e-10	2.35459e-09	Increased	Neither	TRUE	FALSE	112.647	90.6437	175.805	222.988	373.558	558.407	592.041	500.535
Gm43653	ENSMUSG00000105447	26.1803	-2.18993	0.386607	-5.61563	1.95847e-08	7.17287e-08	Decreased	Neither	FALSE	FALSE	31.4853	52.4311	50.8619	40.3142	8.37106	10.9954	7.60419	7.3789
Gm35585	ENSMUSG00000105550	20.3321	-1.9366	0.43579	-4.40926	1.03724e-05	2.7142e-05	Decreased	Neither	FALSE	FALSE	30.0859	50.6538	22.1139	28.9758	10.4638	8.63921	4.34525	7.3789
Fam241a	ENSMUSG00000050549	133.846	-1.39694	0.249333	-5.59988	2.14495e-08	7.8264e-08	Decreased	Neither	FALSE	FALSE	179.116	277.263	164.748	159.997	81.6178	79.3237	68.4377	60.261
Enpep	ENSMUSG00000028024	21.65	5.54554	0.703515	7.06563	1.59884e-12	8.86841e-12	Unchanged	Neither	FALSE	FALSE	0	0	0	0	16.7421	50.2645	61.9199	44.2734
Egf	ENSMUSG00000028017	29.7955	-1.06231	0.41981	-2.52787	0.0114758	0.019079	Unchanged	Neither	FALSE	FALSE	30.7856	20.4393	43.1221	70.5498	10.4638	24.3469	23.8989	14.7578
Gar1	ENSMUSG00000028010	74.4898	2.26459	0.272232	8.2962	1.07494e-16	8.5672e-16	Increased	Neither	FALSE	FALSE	19.5908	24.8826	24.3253	31.4954	145.447	137.442	111.89	100.845
Pla2g12a	ENSMUSG00000027999	83.9864	2.81672	0.278793	10.054	8.82186e-24	1.16389e-22	Increased	Neither	FALSE	FALSE	21.6898	22.2166	25.431	8.81872	141.262	161.789	145.566	145.118
Casp6	ENSMUSG00000027997	582.897	-1.01363	0.208361	-4.8645	1.14744e-06	3.41512e-06	Unchanged	Neither	FALSE	FALSE	602.418	790.91	797.206	942.344	375.651	493.22	336.757	324.672
Gm42997	ENSMUSG00000105789	14.2065	-1.36606	0.509409	-2.67255	0.00752768	0.0129598	Decreased	Neither	FALSE	FALSE	13.9934	14.2186	22.1139	34.0151	3.13915	7.06845	4.34525	14.7578
Lef1	ENSMUSG00000027985	7391.63	-1.98234	0.18276	-10.8465	2.07277e-27	3.46233e-26	Decreased	Neither	FALSE	TRUE	10975.1	11203.4	10897.7	14277.5	2876.5	3709.36	2597.38	2596.14
Gm42449	ENSMUSG00000104612	145.567	-2.48841	0.264707	-9.3838	6.36341e-21	6.88593e-20	Decreased	Neither	FALSE	FALSE	221.096	203.504	239.936	330.072	41.8553	38.4838	29.3305	60.261
Aimp1	ENSMUSG00000028029	1070.77	1.20851	0.174687	6.91797	4.58177e-12	2.43943e-11	Increased	Neither	FALSE	FALSE	530.352	683.382	618.083	740.773	1371.81	1752.97	1399.17	1469.63
Gstcd	ENSMUSG00000028018	26.6806	1.53983	0.355686	4.31552	1.59228e-05	4.06994e-05	Increased	Neither	FALSE	FALSE	14.6931	15.1073	12.1626	10.0785	50.2263	42.4107	38.021	30.7454
Tet2	ENSMUSG00000040943	544.998	-1.37787	0.18437	-7.47268	7.8579e-14	4.91687e-13	Unchanged	Neither	FALSE	FALSE	656.293	776.692	855.807	870.534	240.668	309.441	307.427	343.119
Cenpe	ENSMUSG00000045328	462.678	3.9269	0.305343	12.8312	1.09693e-37	3.13149e-36	Increased	Neither	FALSE	FALSE	65.7692	31.9919	60.8132	49.1329	512.727	647.155	1268.81	1065.02
Bdh2	ENSMUSG00000028167	26.4209	5.83277	0.68988	7.44927	9.38584e-14	5.83852e-13	Increased	Neither	FALSE	FALSE	0	0	0	0	33.4842	85.6067	36.9347	55.3418
Slc9b2	ENSMUSG00000037994	269.702	6.66009	0.374805	16.5437	1.77756e-61	1.26554e-59	Increased	Neither	FALSE	FALSE	4.89771	2.66599	4.42278	3.77945	356.816	659.722	558.365	566.946
Ppp3ca	ENSMUSG00000028161	208.132	-1.52928	0.267344	-5.71821	1.07651e-08	4.06512e-08	Decreased	Neither	FALSE	FALSE	221.796	385.68	293.009	346.45	64.8757	144.51	95.5956	113.143
H2afz	ENSMUSG00000037894	4005.28	1.70453	0.513774	3.31816	0.00090611	0.00181627	Increased	Neither	FALSE	FALSE	3306.65	1053.07	1400.91	980.138	8509.18	2074.98	6851.38	7865.91
Trmt10a	ENSMUSG00000004127	433.38	1.20844	0.226318	5.33919	9.3365e-08	3.1598e-07	Increased	Neither	FALSE	FALSE	232.291	253.269	260.944	289.758	382.976	627.521	783.232	637.045
Adh1	ENSMUSG00000074207	28.1267	-2.71163	0.388458	-6.87462	6.21544e-12	3.25871e-11	Decreased	Neither	FALSE	FALSE	45.4787	47.9878	48.6506	55.432	7.32468	3.92691	7.60419	8.60872
Adh4	ENSMUSG00000037797	15.2177	5.12276	0.720101	6.52953	6.59765e-11	3.13657e-10	Unchanged	Neither	FALSE	FALSE	0	0	0	0	15.6957	26.703	51.0567	28.2858
Metap1	ENSMUSG00000005813	943.502	1.61783	0.201319	8.03544	9.32415e-16	6.94759e-15	Increased	Neither	TRUE	TRUE	556.239	429.224	482.083	361.568	1445.05	1133.31	1753.31	1387.23
Eif4e	ENSMUSG00000028156	7079.48	1.9508	0.183727	10.6177	2.46431e-26	3.88828e-25	Increased	Neither	FALSE	FALSE	2226.36	3315.6	3009.7	2934.12	9066.9	12435	12158	11490.2
Gm43162	ENSMUSG00000104724	36.8722	-1.62996	0.340084	-4.78025	1.75077e-06	5.08759e-06	Unchanged	Neither	FALSE	FALSE	51.0761	71.9817	61.9189	40.3142	24.0668	14.1369	13.0358	18.4473
Gm2451	ENSMUSG00000106574	19.0953	2.08991	0.413675	5.00487	5.5901e-07	1.71673e-06	Increased	Neither	FALSE	FALSE	5.59738	7.10931	5.52847	8.81872	35.577	30.6299	33.6757	25.8262
Gbp5	ENSMUSG00000105504	1941.14	2.27114	0.17848	12.7239	4.35668e-37	1.21405e-35	Increased	Neither	FALSE	TRUE	575.83	598.07	691.059	762.19	3060.67	3859.37	2708.18	3273.77
Gbp2	ENSMUSG00000028270	11967.2	2.47698	0.214724	11.5354	8.74365e-31	1.76323e-29	Increased	Neither	FALSE	TRUE	2941.42	4044.31	3372.37	3860.08	19038.9	28184.2	14830.3	19465.5
Kyat3	ENSMUSG00000040213	365.451	3.70961	0.190135	19.459	2.44356e-84	3.75408e-82	Increased	Neither	TRUE	FALSE	44.779	52.4311	51.9676	52.9123	629.922	747.684	672.428	671.48
Znhit6	ENSMUSG00000074182	728.989	1.53182	0.165953	9.22963	2.7156e-20	2.81342e-19	Increased	Neither	FALSE	FALSE	412.107	361.686	377.042	333.852	995.11	979.372	1123.25	1249.49
Syde2	ENSMUSG00000036863	40.0555	2.71546	0.366919	7.33295	2.25141e-13	1.34394e-12	Increased	Neither	FALSE	FALSE	9.79541	7.10931	12.1626	10.0785	50.2263	102.885	63.0062	65.1803
Mcoln3	ENSMUSG00000036853	219.924	-2.33808	0.237617	-9.82997	8.36417e-23	1.03235e-21	Decreased	Activated	FALSE	FALSE	258.179	359.909	457.757	401.882	54.4119	75.3967	79.3009	72.5592
Mcoln2	ENSMUSG00000011008	497.899	-1.29848	0.20449	-6.34926	2.16357e-10	9.8257e-10	Decreased	Activated	TRUE	FALSE	557.639	587.406	773.986	925.966	283.57	303.943	281.355	269.33
Ssx2ip	ENSMUSG00000036825	50.8693	1.98705	0.310612	6.37965	1.77487e-10	8.11728e-10	Increased	Neither	FALSE	FALSE	13.2938	26.6599	15.4797	23.9365	75.3395	85.6067	97.7682	68.8697
Spata1	ENSMUSG00000028188	34.4815	-1.33163	0.317219	-4.19081	2.77962e-05	6.87749e-05	Decreased	Neither	FALSE	TRUE	46.1784	46.2105	48.6506	57.9516	17.7885	14.9223	19.5536	24.5963
Prkacb	ENSMUSG00000005034	3418.23	-2.02772	0.182278	-11.1239	9.59543e-29	1.72629e-27	Decreased	Neither	FALSE	FALSE	4416.33	5164.91	5803.79	6651.84	1309.02	1567.62	1230.79	1201.53
Ifi44	ENSMUSG00000028037	48.7267	-2.20012	0.392251	-5.58537	2.33203e-08	8.44565e-08	Decreased	Naive	FALSE	FALSE	56.6735	91.5323	114.992	62.9909	7.32468	26.703	8.69051	20.9069
Dnajb4	ENSMUSG00000028035	254.933	-1.537	0.289025	-5.31625	1.0593e-07	3.56232e-07	Decreased	Neither	FALSE	FALSE	440.094	600.736	245.464	243.145	108.824	138.227	141.221	121.752
Fubp1	ENSMUSG00000028034	2950.46	1.03608	0.308482	3.3586	0.000783389	0.0015891	Increased	Neither	TRUE	TRUE	3107.94	1515.17	1796.75	1177.93	4687.79	2037.28	4734.15	4546.63
Rabggtb	ENSMUSG00000038975	927.917	1.24347	0.178853	6.95218	3.59694e-12	1.92916e-11	Increased	Neither	TRUE	FALSE	470.879	632.728	516.359	569.438	1051.61	1462.38	1343.77	1376.17
Zranb2	ENSMUSG00000028180	1846.17	1.0488	0.172472	6.08088	1.19525e-09	5.00742e-09	Increased	Neither	FALSE	FALSE	1079.59	1365.88	1185.3	1156.51	1984.99	2739.42	2782.05	2475.62
Cth	ENSMUSG00000028179	68.7393	6.00488	0.733481	7.40169	1.34459e-13	8.21099e-13	Increased	Neither	FALSE	FALSE	0	0	0	0	46.0408	74.6114	250.938	178.323
Lrrc40	ENSMUSG00000063052	1466.29	1.91751	0.205392	9.33525	1.00749e-20	1.06941e-19	Increased	Neither	TRUE	FALSE	472.978	534.975	658.994	750.851	1762.11	2464.53	2629.96	2455.94
Depdc1a	ENSMUSG00000028175	147.925	4.1119	0.714125	5.79715	6.74531e-09	2.60789e-08	Increased	Neither	FALSE	FALSE	1.39934	0	13.2683	10.0785	149.633	221.478	424.749	362.796
Wls	ENSMUSG00000028173	473.501	-1.93387	0.173982	-11.1122	1.09481e-28	1.96359e-27	Decreased	Neither	FALSE	FALSE	722.062	744.7	743.027	803.764	173.699	237.186	180.328	183.243
Tgs1	ENSMUSG00000028233	731.121	1.09829	0.198411	5.53515	3.10963e-08	1.10898e-07	Increased	Neither	FALSE	FALSE	591.223	366.129	436.749	452.275	890.471	881.2	1163.44	1067.48
Tox	ENSMUSG00000041272	1222.7	-1.29567	0.20148	-6.43055	1.27146e-10	5.88878e-10	Decreased	Neither	FALSE	FALSE	1400.74	1571.16	1913.96	2092.56	530.516	721.767	827.771	723.132
Rab2a	ENSMUSG00000047187	488.263	1.1122	0.185353	6.00009	1.97206e-09	8.09058e-09	Increased	Neither	FALSE	FALSE	259.578	356.354	279.741	332.592	585.974	765.748	611.594	714.524
Chd7	ENSMUSG00000041235	315.445	-1.2565	0.178592	-7.03444	2.00065e-12	1.10187e-11	Unchanged	Neither	FALSE	FALSE	503.064	441.666	400.261	439.676	197.766	204.2	158.602	178.323
Ndufaf6	ENSMUSG00000050323	25.1766	1.70912	0.376879	4.51702	6.27152e-06	1.69153e-05	Increased	Neither	FALSE	FALSE	7.6964	14.2186	15.4797	7.55891	38.7161	43.1961	31.5031	43.0436
Trp53inp1	ENSMUSG00000028211	461.404	-2.66764	0.229571	-11.6121	3.57724e-31	7.32769e-30	Decreased	Activated	FALSE	FALSE	867.594	813.127	806.051	719.356	87.8961	168.072	90.164	138.969
Ccne2	ENSMUSG00000028212	1408.74	5.11297	0.232758	21.9162	1.81874e-106	5.58832e-104	Increased	Neither	FALSE	FALSE	88.1587	68.4271	63.0246	74.3292	1840.59	2663.23	3558.76	2913.44
Ints8	ENSMUSG00000040738	375.984	1.66879	0.21464	7.77312	7.65759e-15	5.24707e-14	Increased	Neither	FALSE	FALSE	174.918	218.611	148.163	166.296	433.202	587.466	724.571	554.647
Rad54b	ENSMUSG00000078773	475.016	5.53706	0.316573	17.2979	4.87677e-67	4.31373e-65	Increased	Neither	FALSE	FALSE	7.6964	11.5526	33.1708	18.8973	737.699	849.784	1134.11	1007.22
Tmem67	ENSMUSG00000049488	69.1408	2.0149	0.30248	6.64697	2.99178e-11	1.47268e-10	Increased	Neither	FALSE	FALSE	24.4885	29.3259	38.6993	12.5982	99.4063	131.159	122.753	94.6959
Otud6b	ENSMUSG00000040550	1462.41	2.03229	0.196156	10.3598	3.77873e-25	5.49446e-24	Increased	Neither	FALSE	FALSE	446.391	597.182	548.424	671.483	1805.01	2470.03	2742.94	2417.82
Nbn	ENSMUSG00000028224	194.023	1.54377	0.207102	7.45122	9.24805e-14	5.75894e-13	Increased	Neither	FALSE	FALSE	104.251	113.749	95.0897	76.8489	237.529	317.295	298.736	308.684
Osgin2	ENSMUSG00000041153	81.9468	1.01445	0.264151	3.83882	0.000123629	0.000281657	Increased	Neither	FALSE	FALSE	58.0728	57.7631	51.9676	46.6133	113.009	140.584	116.236	71.3294
A530072M11Rik	ENSMUSG00000085112	34.5048	-2.83375	0.363546	-7.68243	1.56097e-14	1.03969e-13	Decreased	Neither	FALSE	FALSE	55.2741	60.4291	70.7644	59.2114	7.32468	9.42459	8.69051	4.91927
Pnisr	ENSMUSG00000028248	2097.43	-1.04838	0.145048	-7.22769	4.91281e-13	2.84393e-12	Unchanged	Neither	FALSE	FALSE	2716.13	3019.68	2665.83	2930.34	1222.17	1488.3	1326.39	1410.6
Coq3	ENSMUSG00000028247	465.439	1.7274	0.233225	7.40546	1.30697e-13	7.98543e-13	Increased	Neither	FALSE	FALSE	165.123	159.071	255.415	270.861	598.531	914.186	669.169	691.157
Mms22l	ENSMUSG00000045751	118.298	2.55115	0.229484	11.0897	1.40774e-28	2.5056e-27	Increased	Neither	FALSE	FALSE	28.6866	39.1012	27.6424	39.0543	204.045	195.56	211.831	200.46
Ndufaf4	ENSMUSG00000028261	1254.76	1.84994	0.191597	9.65452	4.70335e-22	5.44804e-21	Increased	Neither	FALSE	FALSE	552.041	628.285	477.66	491.329	1495.28	2384.42	1965.14	2043.96
Bach2	ENSMUSG00000040270	2119.75	1.18696	0.154223	7.69626	1.40108e-14	9.40175e-14	Unchanged	Neither	FALSE	TRUE	1267.11	1350.77	1308.04	1223.28	2685.02	2899.63	3500.1	2724.04
Bach2os	ENSMUSG00000086150	334.796	1.40599	0.190201	7.39088	1.45858e-13	8.88384e-13	Unchanged	Neither	FALSE	FALSE	203.605	168.846	183.545	170.075	438.434	479.869	607.249	426.746
Gabrr2	ENSMUSG00000023267	211.213	-4.60556	0.313193	-14.5236	8.59134e-48	3.93382e-46	Decreased	Neither	FALSE	FALSE	344.239	339.469	405.79	542.981	10.4638	25.9176	9.77682	11.0684
Srsf12	ENSMUSG00000054679	50.1855	-2.62661	0.327394	-7.96433	1.66123e-15	1.20251e-14	Decreased	Naive	FALSE	FALSE	69.9672	71.9817	100.618	107.084	9.41744	15.7077	11.9494	14.7578
Pnrc1	ENSMUSG00000040128	303.213	-2.02709	0.253847	-7.98156	1.4449e-15	1.05244e-14	Decreased	Neither	FALSE	FALSE	521.956	693.157	352.717	393.063	117.195	137.442	84.7324	125.441
Zfp292	ENSMUSG00000039967	577.865	-1.41228	0.185419	-7.6159	2.61867e-14	1.70718e-13	Decreased	Neither	FALSE	FALSE	814.419	997.969	768.458	791.165	243.807	353.422	330.239	323.442
Mob3b	ENSMUSG00000073910	86.1703	-1.28301	0.242744	-5.28247	1.27453e-07	4.24819e-07	Decreased	Neither	FALSE	TRUE	101.452	115.526	148.163	125.982	46.0408	43.1961	49.9704	59.0312
Aco1	ENSMUSG00000028405	1031.55	1.38838	0.148941	9.32123	1.15002e-20	1.21407e-19	Increased	Neither	FALSE	FALSE	561.837	515.425	603.709	588.335	1345.65	1598.25	1524.1	1515.13
Ddx58	ENSMUSG00000040296	1927.85	-3.32818	0.22568	-14.7429	3.41945e-49	1.65666e-47	Decreased	Neither	FALSE	FALSE	2964.51	3381.36	3597.93	4138.5	354.724	412.326	202.054	371.405
Smim27	ENSMUSG00000028407	620.425	1.25052	0.211124	5.92278	3.16551e-09	1.26751e-08	Unchanged	Neither	FALSE	FALSE	363.83	432.779	349.399	306.136	927.095	669.146	771.282	1143.73
Ndufb6	ENSMUSG00000071014	1397.29	1.8062	0.211515	8.53875	1.35684e-17	1.16489e-16	Increased	Neither	FALSE	FALSE	687.778	671.829	604.815	478.731	2557.36	1566.84	1998.82	2612.13
Gm6297	ENSMUSG00000097123	19.331	-3.70015	0.521039	-6.59713	4.192e-11	2.03263e-10	Unchanged	Neither	FALSE	FALSE	35.6833	36.4352	32.0651	42.8338	0	3.14153	3.25894	1.22982
B4galt1	ENSMUSG00000028413	432.494	-1.30976	0.248291	-5.27449	1.33123e-07	4.42834e-07	Decreased	Neither	FALSE	TRUE	425.401	720.706	593.758	742.033	276.245	307.085	158.602	236.125
Bag1	ENSMUSG00000028416	169.519	1.1743	0.199789	5.87627	4.19608e-09	1.65742e-08	Increased	Neither	FALSE	FALSE	112.647	100.419	103.935	95.7461	242.761	278.026	198.795	223.827
Aqp3	ENSMUSG00000028435	146.893	-3.23872	0.356972	-9.03712	1.60856e-19	1.57828e-18	Decreased	Neither	FALSE	FALSE	462.483	159.071	259.838	191.492	38.7161	15.7077	19.5536	28.2858
Ubap2	ENSMUSG00000028433	285	1.2533	0.178192	7.03241	2.02995e-12	1.11695e-11	Increased	Neither	FALSE	FALSE	162.324	191.063	144.846	170.075	390.301	367.559	444.302	409.529
Gm26049	ENSMUSG00000087938	7.87518	-1.48402	0.573783	-2.56283	0.0103824	0.0174073	Unchanged	Neither	FALSE	FALSE	7.6964	12.4413	15.4797	12.5982	2.09276	3.14153	2.17263	7.3789
Kif24	ENSMUSG00000028438	107.354	2.68654	0.350008	7.65224	1.97512e-14	1.30734e-13	Increased	Neither	FALSE	FALSE	44.779	19.5506	14.374	26.4562	133.937	128.017	271.578	220.137
Nudt2	ENSMUSG00000028443	220.541	1.76965	0.218579	8.09303	5.81988e-16	4.40395e-15	Increased	Neither	FALSE	FALSE	76.2643	91.5323	110.569	117.163	268.92	384.052	334.585	381.243
Il11ra1	ENSMUSG00000073889	54.7309	-1.77377	0.3588	-4.93375	8.06645e-07	2.43937e-06	Decreased	Neither	FALSE	FALSE	114.746	89.755	64.1303	74.3292	39.7625	13.3515	28.2441	13.528
Sigmar1	ENSMUSG00000036078	1157.51	1.40642	0.304047	4.62549	3.7372e-06	1.03524e-05	Unchanged	Neither	FALSE	FALSE	768.24	449.664	702.116	551.8	2084.39	680.927	2065.08	1957.87
Ccl27a	ENSMUSG00000073888	10.9626	1.42426	0.492112	2.87539	0.00403524	0.00728553	Unchanged	Neither	FALSE	FALSE	6.99672	4.44332	6.63417	3.77945	13.603	21.9907	13.0358	17.2174
Dnajb5	ENSMUSG00000036052	157.984	2.49467	0.310527	8.01984	1.05886e-15	7.85963e-15	Increased	Neither	FALSE	FALSE	78.3633	31.1032	43.1221	25.1964	266.827	237.971	347.62	233.665
Vcp	ENSMUSG00000028452	2197.06	1.08978	0.258474	4.21612	2.48547e-05	6.19066e-05	Increased	Neither	FALSE	FALSE	2297.72	1011.3	1174.25	1059.51	3298.2	2481.02	3047.11	3207.36
Pigo	ENSMUSG00000028454	204.986	-1.21346	0.239483	-5.06578	4.06738e-07	1.26811e-06	Unchanged	Neither	FALSE	FALSE	388.318	204.393	298.537	260.782	139.169	125.661	127.099	95.9257
Stoml2	ENSMUSG00000028455	329.919	1.27557	0.210192	6.0676	1.29834e-09	5.43153e-09	Increased	Neither	FALSE	FALSE	260.978	168.846	181.334	149.918	515.866	439.814	482.323	440.274
Fam214b	ENSMUSG00000036002	26.2976	-2.20288	0.58791	-3.72085	0.00019855	0.000440065	Decreased	Neither	FALSE	FALSE	116.146	16.8846	23.2196	23.9365	18.8349	5.49768	2.17263	3.68945
Tesk1	ENSMUSG00000028458	295.802	-2.53207	0.217196	-11.6469	2.37831e-31	4.97656e-30	Decreased	Neither	FALSE	FALSE	484.873	590.961	485.4	466.133	107.777	92.6752	58.6609	79.9381
Cd72	ENSMUSG00000028459	1660.58	-3.31528	0.189521	-17.4865	1.81459e-68	1.68152e-66	Decreased	Neither	TRUE	FALSE	2893.14	3254.29	2990.9	2969.39	327.518	370.701	230.298	248.423
Sit1	ENSMUSG00000028460	1460.37	-2.9693	0.213104	-13.9297	4.17839e-44	1.66508e-42	Decreased	Naive	FALSE	FALSE	2354.4	2887.27	2503.29	2655.7	465.64	287.45	257.456	271.79
Tln1	ENSMUSG00000028465	1737.8	-1.31867	0.210987	-6.24984	4.10876e-10	1.80692e-09	Decreased	Neither	FALSE	FALSE	3098.85	2266.09	2213.6	2387.35	1345.65	797.949	950.524	842.425
Hint2	ENSMUSG00000028470	21.6766	-1.37318	0.434139	-3.15264	0.00161799	0.00311538	Unchanged	Neither	FALSE	FALSE	44.0794	35.5465	26.5367	21.4169	20.9276	10.21	9.77682	4.91927
Reck	ENSMUSG00000028476	418.772	-2.09376	0.202698	-10.3256	5.39861e-25	7.72478e-24	Decreased	Naive	FALSE	FALSE	546.444	625.619	718.701	836.519	152.772	169.643	173.81	126.671
Rnf38	ENSMUSG00000035696	482.442	-1.59295	0.179346	-8.88062	6.64902e-19	6.2457e-18	Decreased	Neither	FALSE	FALSE	597.52	679.827	833.694	797.465	234.39	222.263	260.715	233.665
Melk	ENSMUSG00000035683	607.855	5.79936	0.311043	18.4395	6.32775e-76	7.66759e-74	Increased	Neither	TRUE	FALSE	20.9902	8.88663	26.5367	17.6374	760.72	1006.08	1635.99	1386
Zcchc7	ENSMUSG00000035649	1430.18	-1.20009	0.168006	-7.14294	9.13538e-13	5.1905e-12	Decreased	Neither	FALSE	FALSE	1715.6	2290.97	1889.63	2097.6	817.225	977.016	759.333	894.077
Polr1e	ENSMUSG00000028318	1164.88	1.12914	0.16951	6.66104	2.71899e-11	1.34464e-10	Increased	Neither	FALSE	FALSE	669.586	728.704	790.572	719.356	1262.98	1789.89	1708.77	1649.18
Tomm5	ENSMUSG00000078713	2849.65	2.25839	0.191702	11.7801	4.94481e-32	1.06132e-30	Increased	Neither	FALSE	FALSE	785.032	1214.8	907.775	965.02	4230.52	5317.04	4015.01	5362
Exosc3	ENSMUSG00000028322	122.036	1.53437	0.207915	7.37532	1.63947e-13	9.9338e-13	Increased	Neither	FALSE	FALSE	65.0695	62.2064	55.2847	64.2507	167.421	171.999	184.673	205.379
Ncbp1	ENSMUSG00000028330	663.057	1.28488	0.153159	8.38868	4.91643e-17	4.05111e-16	Increased	Neither	FALSE	FALSE	356.833	394.567	402.473	381.725	846.523	947.172	939.661	1035.51
Hemgn	ENSMUSG00000028332	57.537	2.25911	0.417424	5.39111	7.00244e-08	2.40826e-07	Increased	Neither	FALSE	FALSE	39.1816	6.22064	16.5854	8.81872	89.9889	126.447	77.1282	95.9257
Anp32b	ENSMUSG00000028333	853.44	1.87524	0.192531	9.73875	2.06064e-22	2.4526e-21	Increased	Neither	FALSE	TRUE	348.437	399.899	316.229	377.945	1094.52	1741.19	1294.89	1254.41
Nans	ENSMUSG00000028334	1092.82	1.32998	0.293476	4.53161	5.85354e-06	1.58428e-05	Unchanged	Neither	FALSE	FALSE	929.864	464.771	557.27	479.99	2138.81	809.73	1695.74	1666.4
Trim14	ENSMUSG00000039853	40.1085	-1.40717	0.298089	-4.71237	2.44851e-06	6.96438e-06	Decreased	Neither	FALSE	FALSE	64.3699	51.5425	60.8132	57.9516	23.0204	17.2784	24.9852	20.9069
Coro2a	ENSMUSG00000028337	153.558	1.82496	0.2274	8.01947	1.06203e-15	7.8782e-15	Increased	Naive_and_activated	FALSE	FALSE	62.2708	90.6437	48.6506	62.9909	229.158	262.318	231.385	241.044
Gm568	ENSMUSG00000048824	10.6386	-4.67847	0.734357	-5.99975	1.97625e-09	8.1022e-09	Decreased	Neither	FALSE	FALSE	14.6931	23.1052	22.1139	25.1964	0	0	0	0
Tgfbr1	ENSMUSG00000007613	95.7105	-1.16356	0.229241	-5.07316	3.91266e-07	1.22183e-06	Unchanged	Neither	FALSE	FALSE	125.941	130.634	138.212	138.58	63.8293	69.8991	54.3157	44.2734
Nr4a3	ENSMUSG00000028341	218.863	4.36628	0.342057	12.6605	9.79104e-37	2.7026e-35	Increased	Neither	FALSE	FALSE	9.09574	36.4352	11.0569	13.858	352.631	562.334	368.26	397.231
Mrpl50	ENSMUSG00000044018	1138.74	1.6565	0.175924	9.41537	4.71411e-21	5.1441e-20	Increased	Neither	FALSE	FALSE	486.972	559.858	510.831	616.051	1384.36	1994.09	1751.14	1806.6
Smc2	ENSMUSG00000028312	2501.48	2.52009	0.232407	10.8425	2.16376e-27	3.60914e-26	Increased	Neither	TRUE	FALSE	649.296	697.601	840.328	695.419	3097.29	3095.98	5629.28	5306.66
Abca1	ENSMUSG00000015243	128.166	-3.08792	0.296363	-10.3747	3.23236e-25	4.72354e-24	Decreased	Neither	FALSE	FALSE	205.004	217.723	291.903	210.39	10.4638	35.3422	24.9852	29.5156
Tmem38b	ENSMUSG00000028420	81.0407	1.17538	0.252389	4.65514	3.2376e-06	9.08052e-06	Unchanged	Neither	FALSE	FALSE	40.581	47.0992	56.3904	52.9123	84.757	111.524	117.322	137.739
Klf4	ENSMUSG00000003032	29.0249	-3.16538	0.505387	-6.12406	9.122e-10	3.87302e-09	Unchanged	Neither	FALSE	FALSE	41.9803	111.972	24.3253	35.2749	3.13915	3.92691	5.43157	6.14908
Elp1	ENSMUSG00000028431	2010.52	1.01835	0.221903	4.58916	4.45032e-06	1.22523e-05	Unchanged	Neither	FALSE	FALSE	1153.76	1099.28	1478.31	1539.5	2094.86	2137.81	3650.01	2930.65
Ctnnal1	ENSMUSG00000038816	64.7087	2.74484	0.437975	6.23349	4.56171e-10	1.9956e-09	Increased	Neither	FALSE	FALSE	27.2872	3.55465	15.4797	11.3384	81.6178	62.0452	128.185	188.162
Gm12537	ENSMUSG00000095042	10.4474	2.50964	0.57122	4.26647	1.98591e-05	5.00701e-05	Increased	Neither	FALSE	FALSE	2.09902	0.888663	2.21139	5.03927	26.1596	21.9907	14.1221	11.0684
Akap2	ENSMUSG00000038729	112.298	-1.25971	0.377264	-3.33756	0.000845166	0.00170493	Decreased	Neither	FALSE	FALSE	303.658	107.528	170.277	60.4712	50.2263	57.3329	73.8693	75.0188
D630039A03Rik	ENSMUSG00000052117	98.3162	6.29227	0.491778	10.8052	3.25226e-27	5.37867e-26	Increased	Neither	FALSE	TRUE	2.09902	0	1.10569	2.51964	192.534	259.176	208.572	120.522
Txn1	ENSMUSG00000028367	3325.69	2.44201	0.180363	13.5386	9.25052e-42	3.28295e-40	Increased	Neither	FALSE	FALSE	848.702	1126.83	997.336	1093.52	4990.2	6913.72	4871.03	5764.15
Susd1	ENSMUSG00000038578	130.282	-1.92331	0.278977	-6.88672	5.70929e-12	3.00955e-11	Decreased	Neither	FALSE	FALSE	174.918	193.729	265.367	199.051	39.7625	79.3237	34.762	55.3418
Slc31a2	ENSMUSG00000066152	156.876	-2.18573	0.220819	-9.88569	4.80239e-23	6.07505e-22	Decreased	Activated	FALSE	FALSE	242.786	287.038	254.31	250.704	56.5046	66.7575	39.1073	57.8014
Slc31a1	ENSMUSG00000066150	1187.02	2.20689	0.216764	10.1799	2.43904e-24	3.36623e-23	Increased	Neither	FALSE	FALSE	292.463	446.998	420.164	496.368	1415.76	2111.11	2175.89	2137.42
Wdr31	ENSMUSG00000028391	38.731	4.7514	0.47951	8.97491	2.83593e-19	2.7343e-18	Increased	Neither	FALSE	FALSE	1.39934	0.888663	0	6.29909	72.2004	75.3967	74.9556	78.7083
Bspry	ENSMUSG00000028392	24.7504	4.77039	0.565956	7.07223	1.52459e-12	8.47932e-12	Increased	Neither	FALSE	FALSE	0	2.66599	1.10569	0	40.8089	54.9768	55.402	43.0436
Hdhd3	ENSMUSG00000038422	43.279	3.26628	0.390611	8.22563	1.94163e-16	1.51744e-15	Increased	Neither	FALSE	FALSE	12.5941	4.44332	7.73986	2.51964	69.0612	103.671	66.2651	79.9381
Alad	ENSMUSG00000028393	790.569	2.27414	0.278443	8.16533	3.20549e-16	2.47045e-15	Increased	Neither	FALSE	FALSE	403.711	221.277	234.407	180.154	1666.89	808.944	1515.41	1293.77
Pole3	ENSMUSG00000028394	1664.42	2.06867	0.175134	11.8111	3.42032e-32	7.40921e-31	Increased	Neither	FALSE	TRUE	497.467	663.832	629.14	742.033	2353.31	2875.29	2724.47	2829.81
4933430I17Rik	ENSMUSG00000058046	15.8656	2.31214	0.469402	4.85434	1.20791e-06	3.57776e-06	Increased	Neither	FALSE	FALSE	2.09902	4.44332	7.73986	5.03927	20.9276	29.0592	29.3305	28.2858
Akna	ENSMUSG00000039158	3702.01	-2.2044	0.520742	-4.23439	2.29178e-05	5.72748e-05	Decreased	Neither	FALSE	FALSE	13258.1	4021.2	4620.7	3206.24	1867.79	552.909	1193.86	895.307
Tmem268	ENSMUSG00000045917	475.13	-1.81556	0.193563	-9.37746	6.75838e-21	7.29305e-20	Decreased	Neither	FALSE	FALSE	648.596	721.595	744.132	859.196	239.622	231.688	198.795	157.417
Gm11221	ENSMUSG00000082998	57.6383	1.49815	0.304639	4.9123	9.00152e-07	2.70446e-06	Increased	Neither	FALSE	FALSE	19.5908	39.9899	22.1139	36.5347	85.8033	106.812	72.783	77.4785
Gm11223	ENSMUSG00000046341	28.5012	4.37028	0.533345	7.47803	7.54466e-14	4.73355e-13	Increased	Neither	FALSE	FALSE	1.39934	0	1.10569	5.03927	38.7161	69.8991	74.9556	36.8945
Ttc39b	ENSMUSG00000038172	985.191	1.79338	0.16433	10.9122	1.00827e-27	1.71863e-26	Increased	Neither	FALSE	TRUE	472.279	490.542	401.367	381.725	1426.22	1681.5	1609.92	1417.98
Ccdc171	ENSMUSG00000052407	160.996	-1.01309	0.19577	-5.1739	2.29252e-07	7.41891e-07	Decreased	Neither	TRUE	FALSE	212.001	198.172	212.293	241.885	88.9425	106.812	118.408	109.454
Gm12418	ENSMUSG00000083139	62.6058	1.81842	0.308686	5.87984	4.1067e-09	1.62432e-08	Increased	Neither	FALSE	FALSE	32.8846	30.2146	24.3253	17.6374	82.6642	68.3283	120.581	124.212
Haus6	ENSMUSG00000038047	648.449	1.57274	0.343181	4.58227	4.59955e-06	1.26274e-05	Increased	Neither	FALSE	FALSE	542.946	240.828	249.887	220.468	1040.1	401.331	1318.78	1173.25
Dennd4c	ENSMUSG00000038024	199.057	-1.37956	0.190011	-7.25813	3.92489e-13	2.29709e-12	Decreased	Neither	FALSE	FALSE	309.955	265.71	310.7	268.341	93.128	120.164	116.236	108.224
Mrpl48-ps	ENSMUSG00000078480	14.4748	1.41265	0.479354	2.93448	0.00334104	0.00610295	Unchanged	Neither	FALSE	FALSE	4.89771	11.5526	4.42278	8.81872	13.603	32.9861	17.381	22.1367
Mtap	ENSMUSG00000062937	1549.76	1.66118	0.18752	8.85819	8.13246e-19	7.57818e-18	Increased	Neither	FALSE	FALSE	943.858	676.273	668.945	652.586	2148.22	2062.42	2546.32	2699.45
Gm26490	ENSMUSG00000088504	6.59696	-1.58357	0.630978	-2.47465	0.0133366	0.021889	Unchanged	Neither	FALSE	FALSE	6.29705	17.7733	7.73986	10.0785	4.18553	2.35615	4.34525	0
Gm12669	ENSMUSG00000100863	15.7499	1.56664	0.467521	3.33187	0.000862637	0.00173598	Increased	Neither	FALSE	FALSE	12.5941	6.22064	2.21139	7.55891	28.2523	18.0638	22.8126	28.2858
Ift74	ENSMUSG00000028576	222.796	1.0959	0.232451	4.7141	2.42785e-06	6.90899e-06	Increased	Neither	FALSE	FALSE	117.545	125.302	147.057	173.855	204.045	346.354	322.635	345.579
Jun	ENSMUSG00000052684	145.919	-3.59826	0.374385	-9.55292	1.26091e-21	1.4252e-20	Decreased	Neither	FALSE	FALSE	396.015	414.117	139.317	139.84	21.974	21.2053	15.2084	19.6771
Fggy	ENSMUSG00000028573	72.4347	1.24002	0.267982	4.62412	3.76185e-06	1.04158e-05	Increased	Naive_and_activated	FALSE	FALSE	39.8813	57.7631	38.6993	32.7553	86.8497	127.232	96.6819	99.6152
Hook1	ENSMUSG00000028572	154.132	1.37975	0.249591	5.5262	3.27244e-08	1.1642e-07	Increased	Neither	FALSE	FALSE	60.8715	114.638	87.3499	74.3292	170.56	256.035	255.284	213.988
Nfia	ENSMUSG00000028565	26.7017	-3.25459	0.429462	-7.34855	2.00372e-13	1.20223e-12	Decreased	Neither	FALSE	FALSE	51.7757	42.6558	54.179	47.8731	3.13915	3.92691	7.60419	2.45963
Patj	ENSMUSG00000061859	1168.84	-1.5626	0.153846	-10.1563	3.10704e-24	4.26296e-23	Decreased	Neither	FALSE	FALSE	1659.62	1624.48	1974.77	1743.59	580.742	595.32	529.035	643.194
Usp1	ENSMUSG00000028560	453.861	1.65258	0.210045	7.86638	3.65042e-15	2.56761e-14	Increased	Neither	FALSE	TRUE	179.816	295.036	193.497	195.272	595.392	806.588	706.104	659.182
Pgm1	ENSMUSG00000025791	906.028	1.32513	0.291645	4.54341	5.5352e-06	1.50195e-05	Unchanged	Neither	FALSE	FALSE	739.554	369.684	494.245	418.259	1548.65	636.945	1586.02	1454.87
Raver2	ENSMUSG00000035275	62.5281	-2.79869	0.36031	-7.71364	1.2228e-14	8.2481e-14	Decreased	Neither	FALSE	FALSE	100.053	133.3	95.0897	115.903	14.6494	23.5615	15.2084	2.45963
Jak1	ENSMUSG00000028530	4091.39	-2.06068	0.159267	-12.938	2.74539e-38	8.07435e-37	Decreased	Neither	FALSE	FALSE	6156.42	6764.51	6863.05	6688.37	1469.12	1897.48	1370.93	1521.28
E130102H24Rik	ENSMUSG00000086782	19.727	-1.07457	0.402627	-2.6631	0.00774235	0.0133078	Unchanged	Neither	FALSE	FALSE	21.6898	31.9919	25.431	30.2356	13.603	17.2784	6.51788	11.0684
Pde4b	ENSMUSG00000028525	2436.49	-2.78126	0.155688	-17.8619	2.33713e-71	2.3729e-69	Decreased	Neither	FALSE	FALSE	3936.36	4139.39	4454.84	4525.26	637.247	685.639	594.213	518.983
Dhcr24	ENSMUSG00000034926	89.1443	2.25788	0.294351	7.65535	1.92781e-14	1.27748e-13	Increased	Neither	FALSE	TRUE	21.6898	29.3259	21.0082	47.8731	118.241	186.136	149.911	138.969
Tmem59	ENSMUSG00000028618	2956.44	-1.41992	0.304205	-4.66757	3.04785e-06	8.58544e-06	Decreased	Neither	FALSE	FALSE	6935.15	3376.92	4074.48	2992.07	2017.43	786.954	1579.5	1889
Ndc1	ENSMUSG00000028614	261.519	2.24274	0.262692	8.53151	1.44455e-17	1.23746e-16	Increased	Neither	FALSE	FALSE	123.842	58.6518	100.618	68.0301	410.182	326.719	535.552	468.56
Lrp8	ENSMUSG00000028613	44.4361	2.58295	0.355249	7.21887	5.24197e-13	3.02697e-12	Increased	Neither	FALSE	FALSE	9.79541	22.2166	6.63417	7.55891	76.3859	80.8944	78.2146	73.789
Magoh	ENSMUSG00000028609	1244.56	1.53834	0.193817	7.93669	2.07655e-15	1.49297e-14	Increased	Neither	FALSE	FALSE	556.239	771.36	567.221	627.389	1622.94	2266.61	1542.56	2002.14
Scp2	ENSMUSG00000028603	4252.89	-1.60319	0.184961	-8.66752	4.41623e-18	3.93317e-17	Decreased	Neither	FALSE	FALSE	5616.97	6681.86	6320.15	7070.1	1896.04	2733.13	1782.64	1922.2
Zyg11b	ENSMUSG00000034636	171.842	-1.51113	0.234959	-6.4284	1.28951e-10	5.96288e-10	Unchanged	Neither	FALSE	FALSE	272.872	332.36	204.553	214.169	86.8497	108.383	79.3009	76.2486
Coa7	ENSMUSG00000048351	613.034	1.50132	0.220768	6.79996	1.04647e-11	5.35199e-11	Increased	Neither	FALSE	FALSE	249.083	295.036	259.838	461.093	813.039	1032.78	900.554	892.847
Tut4	ENSMUSG00000034610	463.498	-1.0678	0.202861	-5.26328	1.41506e-07	4.68582e-07	Unchanged	Neither	FALSE	FALSE	619.21	753.587	570.538	576.996	227.065	376.984	283.528	300.075
Prpf38a	ENSMUSG00000063800	1892.44	1.39777	0.172656	8.09551	5.70243e-16	4.31787e-15	Increased	Neither	FALSE	FALSE	881.587	1125.05	994.019	1133.84	2215.19	3052	2871.13	2866.7
Orc1	ENSMUSG00000028587	1039.84	7.27597	0.270124	26.2146	1.81136e-151	1.40996e-148	Increased	Neither	FALSE	FALSE	12.5941	7.10931	16.5854	10.0785	1685.72	2244.62	2321.45	2020.59
Osbpl9	ENSMUSG00000028559	2343.22	-1.03876	0.145717	-7.1285	1.01472e-12	5.7319e-12	Unchanged	Neither	TRUE	FALSE	2836.47	3187.64	3116.95	3492.21	1470.17	1659.51	1439.37	1543.42
Bend5	ENSMUSG00000028545	17.5404	-1.63285	0.497944	-3.26307	0.00110213	0.00217814	Unchanged	Neither	FALSE	FALSE	29.3862	20.4393	36.4879	22.6767	15.6957	4.7123	1.08631	9.83854
Spata6	ENSMUSG00000034401	140.218	-2.59799	0.265669	-9.75638	1.73236e-22	2.07244e-21	Decreased	Neither	FALSE	FALSE	226.694	271.042	248.781	224.248	21.974	56.5476	38.021	34.4349
Stil	ENSMUSG00000028718	413.271	6.32541	0.324444	18.9152	8.54537e-80	1.14685e-77	Increased	Neither	FALSE	FALSE	11.8944	8.88663	8.84556	2.51964	591.206	687.995	986.372	1008.45
Mob3c	ENSMUSG00000028709	92.6854	-1.35751	0.274126	-4.94874	7.4697e-07	2.26771e-06	Unchanged	Neither	FALSE	FALSE	157.426	163.514	132.683	83.148	64.8757	47.9084	48.8841	43.0436
Faah	ENSMUSG00000034171	318.224	-1.33615	0.191737	-6.96733	3.23008e-12	1.74361e-11	Decreased	Neither	FALSE	FALSE	468.081	519.868	432.327	410.701	196.72	210.483	147.739	159.876
Gm12854	ENSMUSG00000078238	21.9142	-1.18802	0.409444	-2.8941	0.00380242	0.00689287	Decreased	Neither	FALSE	FALSE	27.2872	46.2105	23.2196	27.716	8.37106	19.6346	13.0358	9.83854
Rad54l	ENSMUSG00000028702	1789.72	4.1176	0.17926	22.9544	1.33058e-116	5.54851e-114	Increased	Neither	FALSE	FALSE	181.215	156.405	206.765	212.909	2808.49	3549.93	3778.2	3423.81
Pomgnt1	ENSMUSG00000028700	117.627	1.3301	0.217039	6.12578	9.02389e-10	3.83278e-09	Increased	Neither	FALSE	FALSE	55.9738	78.2024	63.0246	68.0301	160.096	171.999	191.191	152.497
Pik3r3	ENSMUSG00000028698	31.5089	-1.89386	0.401354	-4.69794	2.62798e-06	7.44585e-06	Unchanged	Neither	FALSE	FALSE	41.2807	31.9919	45.3335	84.4078	14.6494	14.1369	14.1221	6.14908
Mast2	ENSMUSG00000003810	133.553	2.14744	0.223891	9.57916	9.78371e-22	1.11557e-20	Increased	Neither	FALSE	FALSE	46.1784	49.7651	48.6506	47.8731	175.792	226.976	262.888	210.299
Ipp	ENSMUSG00000028696	550.884	1.00117	0.212053	4.72119	2.3447e-06	6.69192e-06	Unchanged	Activated	FALSE	FALSE	262.377	342.135	392.522	462.353	585.974	781.456	810.39	769.865
Tmem69	ENSMUSG00000055900	317.976	1.02095	0.226379	4.50967	6.49287e-06	1.74679e-05	Unchanged	Neither	FALSE	FALSE	170.72	211.502	207.871	243.145	279.384	443.741	512.74	474.709
Gpbp1l1	ENSMUSG00000034042	1015.62	-1.2053	0.157269	-7.66362	1.80763e-14	1.20125e-13	Decreased	Neither	FALSE	FALSE	1223.73	1554.27	1408.65	1494.14	554.583	642.443	595.3	651.803
Ccdc17	ENSMUSG00000034035	106.496	-1.96378	0.286474	-6.84522	7.63587e-12	3.96427e-11	Decreased	Neither	TRUE	FALSE	124.542	183.065	169.171	209.13	35.577	64.4014	30.4168	35.6647
Nasp	ENSMUSG00000028693	2642.33	2.24608	0.190305	11.8018	3.82052e-32	8.26081e-31	Increased	Neither	FALSE	FALSE	826.313	1115.27	835.905	839.039	3295.06	4588.21	4900.36	4738.48
Prdx1	ENSMUSG00000028691	13184.1	1.55396	0.171511	9.0604	1.29979e-19	1.28395e-18	Increased	Neither	FALSE	TRUE	5719.12	7438.11	6317.94	7088.99	16405.2	22693.6	18401.1	21408.7
Mmachc	ENSMUSG00000028690	671.163	1.87089	0.216695	8.63262	5.99631e-18	5.28798e-17	Increased	Neither	FALSE	FALSE	210.601	229.275	371.513	323.773	881.054	1126.24	1138.46	1088.39
Hpdl	ENSMUSG00000043155	16.095	4.32319	0.62876	5.71629	1.08875e-08	4.10866e-08	Increased	Neither	FALSE	FALSE	0.699672	0.888663	1.10569	0	37.6698	14.1369	33.6757	40.584
Hectd3	ENSMUSG00000046861	121.192	-1.65977	0.2867	-5.78473	7.26269e-09	2.79958e-08	Decreased	Neither	FALSE	FALSE	125.241	215.057	175.805	228.027	64.8757	73.826	32.5894	54.1119
Eif2b3	ENSMUSG00000028683	2094.89	1.99277	0.190293	10.4716	1.16703e-25	1.76964e-24	Increased	Neither	TRUE	FALSE	656.992	874.445	858.019	928.486	2566.78	3886.86	3418.63	3568.93
Plk3	ENSMUSG00000028680	44.7918	1.39606	0.306438	4.54869	5.39799e-06	1.46779e-05	Increased	Neither	FALSE	FALSE	30.7856	23.9939	25.431	15.1178	65.9221	80.109	64.0925	52.8821
Rps8	ENSMUSG00000047675	7749.9	1.38708	0.192276	7.21397	5.43427e-13	3.13491e-12	Increased	Neither	FALSE	FALSE	3378.72	5238.67	3739.46	4629.83	10372.8	13329.5	9729.02	11581.2
Kif2c	ENSMUSG00000028678	624.492	5.2884	0.346638	15.1644	6.08361e-52	3.24348e-50	Increased	Neither	FALSE	FALSE	16.7921	10.664	44.2278	35.2749	779.555	1019.43	1772.86	1317.13
Slc6a9	ENSMUSG00000028542	48.9279	3.12599	0.742565	4.20507	2.61004e-05	6.47161e-05	Increased	Neither	FALSE	FALSE	12.5941	0.888663	0	3.77945	62.7829	33.7715	160.774	116.833
Szt2	ENSMUSG00000033253	160.815	-1.21104	0.321969	-3.7604	0.000169642	0.000379669	Decreased	Neither	FALSE	FALSE	392.516	156.405	203.448	153.698	124.519	62.8306	83.6461	109.454
Cdc20	ENSMUSG00000006398	63.5998	3.29312	0.322347	10.102	5.41176e-24	7.30493e-23	Increased	Neither	FALSE	FALSE	10.4951	12.4413	9.95125	10.0785	115.102	87.9629	152.084	110.684
Ebna1bp2	ENSMUSG00000028729	4612.46	1.94088	0.131115	14.8025	1.41083e-49	6.95056e-48	Increased	Neither	FALSE	FALSE	1882.82	1929.29	1836.56	1925	6938.56	7036.24	7629.18	7722.02
Slc2a1	ENSMUSG00000028645	1397.19	1.34816	0.282438	4.77319	1.81331e-06	5.25365e-06	Unchanged	Neither	FALSE	FALSE	828.412	599.848	893.401	765.969	1866.75	973.089	3016.69	2233.35
P3h1	ENSMUSG00000028641	22.711	1.04101	0.402916	2.58005	0.00987874	0.016637	Unchanged	Neither	FALSE	FALSE	12.5941	13.33	24.3253	7.55891	34.5306	40.0545	27.1578	22.1367
Ybx1	ENSMUSG00000028639	1349.03	1.62328	0.175387	9.25489	2.14446e-20	2.23162e-19	Increased	Neither	FALSE	TRUE	624.807	753.587	604.815	636.208	1835.35	2521.08	1813.06	2003.37
Ppih	ENSMUSG00000060288	821.907	1.69278	0.183998	9.19917	3.60737e-20	3.70445e-19	Increased	Neither	FALSE	FALSE	330.245	415.894	359.351	432.117	1038.01	1475.73	1161.27	1362.64
Ldha-ps2	ENSMUSG00000083836	260.277	2.53971	0.222608	11.3976	4.29932e-30	8.32485e-29	Increased	Neither	FALSE	FALSE	68.5679	87.9777	67.4474	73.0694	342.167	531.704	391.073	520.213
Ppcs	ENSMUSG00000028636	80.8981	-1.14387	0.247821	-4.61362	3.95725e-06	1.09386e-05	Unchanged	Neither	FALSE	FALSE	100.753	93.3097	130.472	123.462	58.5974	40.0545	48.8841	51.6523
Hivep3	ENSMUSG00000028634	354.018	3.23674	0.206615	15.64	3.88853e-55	2.42794e-53	Increased	Neither	FALSE	TRUE	76.964	71.0931	56.3904	56.6918	661.314	756.324	615.94	537.43
Ctps	ENSMUSG00000028633	1085.42	3.52862	0.185208	19.0398	7.98383e-81	1.13682e-78	Increased	Neither	FALSE	FALSE	172.119	173.289	168.066	158.737	1580.04	1902.2	2443.12	2085.77
Smap2	ENSMUSG00000032870	2840.85	-2.98891	0.246896	-12.1041	1.00405e-33	2.40232e-32	Decreased	Neither	FALSE	TRUE	4226.72	5101.82	5174.65	5788.86	777.462	807.374	371.519	478.399
Rlf	ENSMUSG00000049878	244.27	-1.16477	0.202326	-5.756	8.61327e-09	3.28978e-08	Decreased	Neither	FALSE	FALSE	390.417	315.475	312.912	336.371	124.519	144.51	136.875	193.081
Mfsd2a	ENSMUSG00000028655	33.8058	4.40828	0.47593	8.55469	1.18188e-17	1.0222e-16	Increased	Neither	FALSE	FALSE	0.699672	0.888663	3.31708	5.03927	55.4583	63.616	65.1788	76.2486
Pabpc4	ENSMUSG00000011257	125.655	2.06766	0.232213	8.89291	5.95264e-19	5.61414e-18	Increased	Neither	TRUE	FALSE	44.0794	60.4291	48.6506	35.2749	217.648	226.976	180.328	191.851
Macf1	ENSMUSG00000028649	2914.32	-2.727	0.183383	-14.8689	5.24431e-50	2.63933e-48	Decreased	Neither	TRUE	FALSE	6665.08	4978.29	4442.68	4230.47	718.865	761.821	756.074	761.257
Gm12924	ENSMUSG00000081528	5.78329	-2.81051	0.709905	-3.57979	0.000343871	0.000736028	Decreased	Neither	FALSE	FALSE	8.39607	18.6619	9.95125	6.29909	0	0.785383	2.17263	0
Mycbp	ENSMUSG00000028647	367.776	1.59153	0.190268	8.36315	6.1068e-17	4.97926e-16	Increased	Neither	FALSE	FALSE	145.532	186.619	217.822	176.374	469.826	574.115	577.919	594.002
Utp11	ENSMUSG00000028907	1819.73	1.26068	0.173643	7.26001	3.87048e-13	2.26752e-12	Increased	Neither	FALSE	FALSE	1043.21	1109.94	942.052	1162.81	2113.69	3030.79	2364.9	2790.45
Sf3a3	ENSMUSG00000028902	5042.89	1.24436	0.15902	7.82515	5.07053e-15	3.51774e-14	Increased	Neither	FALSE	FALSE	2580.39	3108.54	2881.44	3338.52	6048.09	7619	7358.69	7408.42
Yrdc	ENSMUSG00000028889	95.6547	1.05541	0.24897	4.23747	2.26048e-05	5.6529e-05	Increased	Neither	FALSE	TRUE	62.2708	81.757	53.0733	47.8731	121.38	157.862	111.89	129.131
Cdca8	ENSMUSG00000028873	228.345	3.47361	0.303687	11.4019	4.09236e-30	7.93727e-29	Increased	Neither	FALSE	FALSE	48.9771	23.9939	39.805	25.1964	448.898	233.259	525.776	480.858
9930104L06Rik	ENSMUSG00000044730	286.634	-1.07979	0.175428	-6.15449	7.53214e-10	3.22144e-09	Decreased	Neither	FALSE	FALSE	342.14	415.006	403.578	400.622	192.534	173.57	202.054	163.566
Gnl2	ENSMUSG00000028869	4564.83	1.38058	0.178971	7.7139	1.22031e-14	8.23606e-14	Increased	Neither	FALSE	FALSE	2107.41	2696.2	2407.1	2842.15	5218.31	7604.86	6915.47	6727.1
Meaf6	ENSMUSG00000028863	503.703	1.0019	0.161248	6.21308	5.19572e-10	2.2611e-09	Unchanged	Neither	FALSE	FALSE	340.74	340.358	281.952	372.906	673.87	636.945	694.154	688.697
Oscp1	ENSMUSG00000042616	17.2635	2.66489	0.468004	5.57096	2.53339e-08	9.12116e-08	Increased	Neither	FALSE	FALSE	3.49836	3.55465	5.52847	3.77945	33.4842	40.0545	26.0715	22.1367
Eva1b	ENSMUSG00000050212	6.75577	-1.97183	0.658226	-2.92773	0.00341446	0.00622829	Decreased	Neither	FALSE	FALSE	10.4951	14.2186	13.2683	7.55891	0	2.35615	0	6.14908
Clspn	ENSMUSG00000042489	306.649	3.49133	0.263291	13.2315	5.77364e-40	1.88304e-38	Increased	Neither	FALSE	FALSE	34.9836	29.3259	61.9189	65.5105	444.712	620.452	635.493	560.797
Psmb2	ENSMUSG00000028837	6759.16	1.54259	0.189621	8.13503	4.11852e-16	3.14917e-15	Increased	Neither	FALSE	TRUE	2620.97	3647.96	3491.78	3914.25	8961.22	12200.1	8638.36	10598.6
Zmym1	ENSMUSG00000043872	504.627	1.58723	0.319702	4.96386	6.91075e-07	2.10514e-06	Increased	Neither	FALSE	FALSE	439.394	191.951	191.285	149.918	749.21	456.307	907.072	951.878
Zmym6	ENSMUSG00000042408	364.463	-1.07733	0.170378	-6.32252	2.57335e-10	1.16009e-09	Decreased	Neither	FALSE	FALSE	509.361	507.427	498.668	468.652	264.735	252.108	211.831	202.92
Tmem35b	ENSMUSG00000070737	234.972	-1.56431	0.216866	-7.21074	5.56475e-13	3.20385e-12	Decreased	Neither	FALSE	FALSE	286.866	356.354	413.53	356.528	93.128	150.793	111.89	110.684
Tlr12	ENSMUSG00000062545	467.569	-3.35022	0.228807	-14.6213	2.05508e-48	9.67543e-47	Decreased	Neither	FALSE	FALSE	739.554	912.657	896.718	873.054	101.499	99.7436	52.143	65.1803
Zfp362	ENSMUSG00000028799	69.7081	-1.23044	0.287306	-4.27984	1.87029e-05	4.73493e-05	Decreased	Neither	FALSE	FALSE	120.344	70.2044	116.098	86.9274	55.4583	32.2007	35.8483	40.584
Ak2	ENSMUSG00000028792	4978.73	1.79591	0.15247	11.7786	5.03459e-32	1.0786e-30	Increased	Neither	FALSE	FALSE	1957.68	2469.6	2070.97	2335.7	7186.55	8339.19	8199.49	7270.68
Yars	ENSMUSG00000028811	2719.63	1.95704	0.172178	11.366	6.17744e-30	1.18049e-28	Increased	Neither	FALSE	FALSE	1143.26	1018.41	1013.92	1228.32	3679.08	3917.49	5219.74	4536.79
Rbbp4	ENSMUSG00000057236	6292.69	1.02231	0.183098	5.58337	2.35904e-08	8.53288e-08	Unchanged	Neither	FALSE	TRUE	5062.13	3543.1	4056.79	3846.22	8015.29	6873.67	9335.78	9608.56
Bsdc1	ENSMUSG00000040859	626.007	-1.43274	0.172326	-8.31328	9.30916e-17	7.48633e-16	Decreased	Neither	FALSE	FALSE	778.735	946.426	943.157	999.035	336.935	391.121	315.031	297.616
Marcksl1	ENSMUSG00000047945	42.5456	3.99624	0.403796	9.52187	1.70089e-21	1.90408e-20	Increased	Neither	FALSE	FALSE	4.89771	5.33198	4.42278	1.25982	83.7106	62.8306	86.9051	91.0065
Eif3i	ENSMUSG00000028798	4014.91	1.5989	0.162493	9.83964	7.59794e-23	9.44766e-22	Increased	Neither	FALSE	FALSE	1754.08	2163.01	1873.05	2119.01	5461.07	7195.68	5786.79	5766.61
Dcdc2b	ENSMUSG00000078552	39.8231	-2.84936	0.378768	-7.43284	1.06288e-13	6.56626e-13	Decreased	Neither	FALSE	FALSE	48.9771	82.6457	63.0246	89.447	12.5566	10.21	4.34525	7.3789
Tmem39b	ENSMUSG00000053730	254.994	1.26094	0.265745	4.74411	2.09423e-06	6.01827e-06	Increased	Neither	FALSE	FALSE	200.106	100.419	149.269	139.84	483.429	249.752	408.454	308.684
Adgrb2	ENSMUSG00000028782	40.2387	-5.41239	0.604609	-7.10929	1.16644e-12	6.56357e-12	Decreased	Neither	FALSE	FALSE	135.736	32.8805	93.984	56.6918	1.04638	1.57077	0	0
Laptm5	ENSMUSG00000028581	19716.9	-1.99301	0.158498	-12.5743	2.92377e-36	7.86587e-35	Decreased	Neither	FALSE	TRUE	26991.3	32067.4	32736.3	34593.3	8452.68	7959.85	8310.3	6623.79
Mecr	ENSMUSG00000028910	415.763	1.65633	0.331661	4.99298	5.94562e-07	1.81921e-06	Increased	Neither	TRUE	FALSE	321.15	143.963	168.066	136.06	808.853	278.026	723.485	746.499
Rcc1	ENSMUSG00000028896	3035.34	3.22212	0.180695	17.8291	4.20063e-71	4.22815e-69	Increased	Neither	FALSE	TRUE	465.282	518.091	699.905	613.531	5356.43	5483.54	6254.99	4890.98
Snhg3	ENSMUSG00000085241	375.355	1.5523	0.270563	5.73652	9.66393e-09	3.66589e-08	Increased	Neither	FALSE	FALSE	95.8551	241.716	170.277	240.625	495.985	666.79	487.755	603.84
Gm17300	ENSMUSG00000091021	457.053	1.85924	0.251815	7.38199	1.55938e-13	9.46329e-13	Increased	Neither	FALSE	FALSE	108.449	243.494	178.017	243.145	661.314	826.223	614.853	780.934
Snora73b	ENSMUSG00000065353	56.3439	3.27003	0.321697	10.0367	1.05157e-23	1.37647e-22	Increased	Neither	FALSE	FALSE	8.39607	9.7753	11.0569	10.0785	106.731	109.954	80.3872	114.373
Med18	ENSMUSG00000066042	512.571	1.39934	0.171264	8.16981	3.08877e-16	2.38364e-15	Increased	Neither	FALSE	FALSE	279.169	291.482	275.318	272.121	635.154	699.776	887.518	760.027
Atpif1	ENSMUSG00000054428	738.205	1.46855	0.166838	8.80159	1.34887e-18	1.23622e-17	Unchanged	Neither	FALSE	FALSE	400.912	375.016	382.57	396.843	1121.72	1094.82	884.259	1249.49
Smpdl3b	ENSMUSG00000028885	37.2949	1.91467	0.399759	4.77298	1.81521e-06	5.25786e-06	Increased	Neither	FALSE	FALSE	22.3895	7.99797	13.2683	13.858	68.0148	27.4884	72.783	72.5592
Rpa2	ENSMUSG00000028884	3527.41	2.21144	0.165551	13.3576	1.06993e-40	3.57951e-39	Increased	Neither	FALSE	FALSE	1061.4	1205.03	1214.05	1470.21	5078.09	6458.2	5894.34	5837.94
Themis2	ENSMUSG00000037731	35.6622	-1.48492	0.365282	-4.05812	4.94684e-05	0.000118993	Decreased	Neither	FALSE	FALSE	48.2774	39.9899	67.4474	56.6918	21.974	7.85383	18.4673	24.5963
Sytl1	ENSMUSG00000028860	55.9633	-1.74052	0.451065	-3.85119	0.000117544	0.000268684	Unchanged	Neither	FALSE	FALSE	172.119	39.9899	76.2929	64.2507	47.0872	22.7761	14.1221	11.0684
Wdtc1	ENSMUSG00000037622	35.0514	-1.06703	0.326104	-3.26834	0.00108181	0.00214234	Decreased	Neither	FALSE	FALSE	56.6735	46.2105	42.0164	46.6133	31.3915	18.8492	23.8989	14.7578
Nudc	ENSMUSG00000028851	463.514	2.10229	0.191939	10.9492	6.70712e-28	1.14996e-26	Increased	Neither	FALSE	FALSE	205.004	192.84	144.846	143.619	825.596	658.936	800.613	736.66
Sfn	ENSMUSG00000047281	124.828	-1.05101	0.23383	-4.49338	7.01023e-06	1.87604e-05	Decreased	Neither	FALSE	FALSE	167.222	197.283	159.22	153.698	76.3859	89.5336	99.9408	55.3418
Zdhhc18	ENSMUSG00000037553	346.753	-1.05898	0.182056	-5.81617	6.02112e-09	2.33874e-08	Unchanged	Neither	FALSE	TRUE	441.493	525.2	426.798	487.549	250.085	242.683	219.435	180.783
Pigv	ENSMUSG00000043257	84.5079	-1.8524	0.264958	-6.98118	2.92721e-12	1.58599e-11	Decreased	Neither	FALSE	FALSE	137.136	142.186	120.521	132.281	48.1336	22.7761	33.6757	39.3541
Arid1a	ENSMUSG00000007880	1175.07	-1.54348	0.199855	-7.72248	1.14089e-14	7.7268e-14	Decreased	Neither	FALSE	FALSE	2011.56	2075.92	1603.26	1336.67	698.983	600.818	588.782	484.548
Hmgn2	ENSMUSG00000003038	4648.73	1.65828	0.243757	6.80289	1.02541e-11	5.25351e-11	Increased	Neither	FALSE	FALSE	2648.96	1604.04	2423.68	2096.34	7529.77	4196.3	8837.16	7853.61
Zfp683	ENSMUSG00000049410	17.3025	-1.93634	0.474869	-4.04073	5.32862e-05	0.000127677	Decreased	Neither	FALSE	FALSE	30.7856	13.33	28.7481	40.3142	7.32468	7.85383	7.60419	2.45963
Ubxn11	ENSMUSG00000012126	2917.02	-1.08309	0.166194	-6.51697	7.17439e-11	3.3983e-10	Decreased	Neither	TRUE	FALSE	3538.94	4134.06	3987.13	4234.25	1968.25	2208.5	1639.25	1625.82
Stmn1	ENSMUSG00000028832	5336.03	4.34687	0.209408	20.7526	1.16085e-95	2.82378e-93	Increased	Neither	FALSE	FALSE	366.628	377.682	573.855	593.374	8323.97	10722.8	10871.8	10858.1
Paqr7	ENSMUSG00000037348	334.423	-2.76862	0.303418	-9.11612	7.7859e-20	7.83016e-19	Decreased	Neither	FALSE	FALSE	775.937	442.554	626.929	506.447	123.473	39.2691	95.5956	65.1803
Aunip	ENSMUSG00000078521	112.682	6.76965	0.523598	10.0965	5.72563e-24	7.71078e-23	Increased	Neither	FALSE	FALSE	1.39934	0	2.21139	0	253.225	128.803	284.614	231.206
Ldlrap1	ENSMUSG00000037295	333.033	-2.65342	0.261207	-10.1487	3.35824e-24	4.59143e-23	Decreased	Neither	FALSE	TRUE	467.381	607.846	583.807	656.365	116.148	113.881	49.9704	68.8697
Rhd	ENSMUSG00000028825	16.4293	-1.88971	0.832807	-2.46134	0.0138419	0.0226451	Decreased	Neither	FALSE	FALSE	93.7561	9.7753	16.5854	5.03927	6.27829	0	0	0
Tmem50a	ENSMUSG00000028822	4414.24	-1.39932	0.18312	-7.64145	2.14786e-14	1.41766e-13	Decreased	Neither	FALSE	FALSE	5436.45	6990.23	6216.21	7049.94	2258.09	3015.87	1966.23	2380.93
Rsrp1	ENSMUSG00000037266	693.769	-1.54966	0.224695	-6.89598	5.34965e-12	2.8302e-11	Unchanged	Neither	TRUE	FALSE	1032.02	1392.54	996.231	736.993	377.744	369.13	261.802	383.703
Runx3	ENSMUSG00000070691	212.047	-1.06552	0.210725	-5.0555	4.29273e-07	1.33552e-06	Unchanged	Neither	FALSE	TRUE	268.674	359.02	288.586	236.846	140.215	161.789	119.494	121.752
Clic4	ENSMUSG00000037242	159.424	1.5664	0.297765	5.25822	1.45458e-07	4.80986e-07	Increased	Neither	FALSE	TRUE	62.2708	125.302	42.0164	83.148	176.839	244.254	275.924	265.64
Nipal3	ENSMUSG00000028803	106.619	-2.48122	0.26984	-9.1703	4.71693e-20	4.80584e-19	Decreased	Neither	FALSE	FALSE	225.294	166.18	181.334	156.217	42.9017	34.5568	20.64	25.8262
Gm12989	ENSMUSG00000083678	171.691	1.89115	0.206221	9.16406	4.99798e-20	5.08331e-19	Increased	Neither	FALSE	FALSE	71.3666	79.091	59.7075	76.8489	253.225	316.509	240.075	276.709
Srsf10	ENSMUSG00000028676	1060.25	1.06011	0.256105	4.13921	3.48511e-05	8.53263e-05	Increased	Neither	TRUE	FALSE	1055.81	664.72	511.937	479.99	1553.88	1075.19	1586.02	1554.49
Pnrc2	ENSMUSG00000028675	2064.9	-1.22616	0.174145	-7.0409	1.91007e-12	1.05397e-11	Decreased	Neither	FALSE	FALSE	2293.53	3009.9	3053.93	3249.07	1036.96	1319.44	1241.66	1314.67
Cnr2	ENSMUSG00000062585	934.922	-3.06995	0.210057	-14.6075	2.51688e-48	1.1802e-46	Decreased	Neither	FALSE	FALSE	1481.91	1381.87	1941.6	1904.84	204.045	244.254	149.911	170.945
Gale	ENSMUSG00000028671	323.163	1.48938	0.194951	7.63832	2.20067e-14	1.45169e-13	Increased	Neither	TRUE	FALSE	177.717	160.848	172.488	159.997	596.438	388.764	498.618	430.436
Pithd1	ENSMUSG00000028669	94.733	1.12947	0.276663	4.08084	4.4874e-05	0.000108501	Unchanged	Neither	FALSE	FALSE	46.1784	84.423	50.8619	52.9123	108.824	175.14	132.53	106.994
Luzp1	ENSMUSG00000001089	51.3126	1.4515	0.287355	5.04489	4.53791e-07	1.40804e-06	Increased	Neither	FALSE	FALSE	25.1882	28.4372	33.1708	20.1571	66.9685	69.8991	69.5241	97.1555
C1qb	ENSMUSG00000036905	5.74215	-3.66163	0.792856	-4.5287	5.93474e-06	1.60589e-05	Decreased	Neither	FALSE	FALSE	20.2905	13.33	11.0569	1.25982	0	0	0	0
Alpl	ENSMUSG00000028766	109.421	4.67721	0.609062	7.49713	6.52286e-14	4.12573e-13	Increased	Neither	FALSE	FALSE	7.6964	0	4.42278	5.03927	307.636	78.5383	271.578	200.46
Hp1bp3	ENSMUSG00000028759	1752.92	-1.11134	0.159236	-6.97904	2.97201e-12	1.60952e-11	Unchanged	Neither	FALSE	FALSE	2439.76	2184.33	2389.41	2596.48	1089.28	1306.09	978.768	1039.2
Pink1	ENSMUSG00000028756	97.3806	-1.96463	0.34939	-5.61423	1.97443e-08	7.22453e-08	Decreased	Neither	FALSE	FALSE	144.132	183.953	196.814	104.565	50.2263	50.2645	38.021	11.0684
Mrto4	ENSMUSG00000028741	1245.77	1.8409	0.167271	11.0046	3.63029e-28	6.31702e-27	Increased	Neither	TRUE	FALSE	477.876	622.064	494.245	559.359	1824.89	2261.12	1804.37	1922.2
Aldh4a1	ENSMUSG00000028737	101.893	-1.40131	0.279888	-5.00367	5.62489e-07	1.7265e-06	Unchanged	Neither	FALSE	FALSE	219.697	122.636	143.74	108.344	56.5046	42.4107	55.402	66.4101
Rcc2	ENSMUSG00000040945	617.263	1.23745	0.180096	6.8706	6.39346e-12	3.34754e-11	Increased	Neither	FALSE	TRUE	416.305	352.799	318.44	371.646	1053.71	840.36	840.807	744.039
Padi2	ENSMUSG00000028927	913.622	-1.69585	0.262639	-6.45632	1.07277e-10	4.99827e-10	Decreased	Neither	FALSE	FALSE	2241.05	893.107	1364.43	1126.28	497.032	415.468	414.972	356.647
Gm13031	ENSMUSG00000087698	93.1191	-1.24666	0.266879	-4.66844	3.03495e-06	8.55118e-06	Decreased	Neither	FALSE	FALSE	177.717	95.9756	117.204	137.32	52.3191	65.9722	55.402	43.0436
Sdhb	ENSMUSG00000009863	4197.07	1.21771	0.168915	7.20894	5.6391e-13	3.24345e-12	Unchanged	Neither	FALSE	FALSE	2429.96	2373.62	2590.64	2639.32	7021.22	4666.74	5672.73	6182.29
Rsc1a1	ENSMUSG00000040715	88.1886	1.04631	0.239128	4.37383	1.22086e-05	3.16211e-05	Increased	Neither	FALSE	FALSE	54.5744	72.8704	50.8619	49.1329	127.659	135.871	107.545	106.994
Casp9	ENSMUSG00000028914	98.7823	-1.09241	0.349842	-3.12151	0.00179926	0.00343327	Decreased	Neither	FALSE	FALSE	238.588	77.3137	123.838	103.305	85.8033	36.913	63.0062	61.4908
Prdm2	ENSMUSG00000057637	327.544	-1.32608	0.197101	-6.72674	1.73502e-11	8.72443e-11	Unchanged	Neither	FALSE	TRUE	470.18	530.532	426.798	453.534	139.169	224.619	192.277	183.243
Vps13d	ENSMUSG00000020220	287.276	-2.10573	0.184079	-11.4324	2.88129e-30	5.63516e-29	Decreased	Neither	FALSE	FALSE	461.784	524.311	420.164	466.133	100.453	120.949	109.718	94.6959
Gm13212	ENSMUSG00000078502	100.994	-1.2568	0.264946	-4.74122	2.12432e-06	6.09342e-06	Unchanged	Neither	FALSE	FALSE	100.053	138.631	171.383	165.036	46.0408	74.6114	63.0062	49.1927
Miip	ENSMUSG00000029022	1188.38	-1.70492	0.155007	-10.9982	3.89865e-28	6.77391e-27	Decreased	Neither	TRUE	FALSE	1683.41	1679.57	1879.68	2050.98	571.325	523.85	602.904	515.293
Agtrap	ENSMUSG00000029007	299.838	-1.16744	0.199526	-5.85024	4.90873e-09	1.92459e-08	Unchanged	Neither	FALSE	FALSE	351.935	393.678	431.221	491.329	181.024	217.551	186.846	145.118
Mad2l2	ENSMUSG00000029003	802.581	1.88208	0.179748	10.4692	1.1966e-25	1.81213e-24	Increased	Neither	FALSE	FALSE	377.123	311.032	381.465	282.199	1403.2	1056.34	1315.53	1293.77
Fbxo44	ENSMUSG00000029001	15.2375	1.70469	0.514739	3.29056	0.000999882	0.00198852	Increased	Neither	FALSE	FALSE	9.79541	3.55465	5.52847	6.29909	29.2987	8.63921	39.1073	19.6771
Ubiad1	ENSMUSG00000047719	420.528	2.93138	0.205029	14.2837	2.76452e-46	1.19994e-44	Increased	Neither	FALSE	FALSE	118.944	75.5364	96.1954	86.9274	621.551	761.036	853.842	750.188
Srm	ENSMUSG00000006442	648.171	3.53365	0.192479	18.3381	4.10942e-75	4.79816e-73	Increased	Neither	FALSE	FALSE	85.36	114.638	86.2442	114.643	1167.76	1408.98	1134.11	1073.63
Tardbp	ENSMUSG00000041459	3787.88	1.33209	0.180908	7.36328	1.79439e-13	1.0822e-12	Increased	Neither	FALSE	FALSE	1751.28	2426.94	2214.71	2154.29	4302.72	6184.1	5947.57	5321.42
Cenps	ENSMUSG00000073705	382.187	4.42267	0.222236	19.7999	2.9813e-87	5.35533e-85	Increased	Neither	FALSE	FALSE	23.0892	38.2125	38.6993	30.2356	742.931	820.725	690.895	672.71
Pgd	ENSMUSG00000028961	2135.77	1.10066	0.179469	6.13281	8.63411e-10	3.6739e-09	Increased	Neither	FALSE	FALSE	1027.12	1382.76	1402.02	1591.15	2698.62	3259.34	3023.21	2701.91
Kif1b	ENSMUSG00000063077	273.027	-1.46556	0.248423	-5.89784	3.68282e-09	1.46709e-08	Decreased	Neither	FALSE	TRUE	370.127	590.072	331.708	322.513	147.54	180.638	126.012	115.603
Nmnat1	ENSMUSG00000028992	195.759	1.26247	0.210806	5.98763	2.12921e-09	8.71083e-09	Increased	Neither	FALSE	FALSE	91.6571	115.526	129.366	120.942	218.694	311.797	269.406	308.684
Lzic	ENSMUSG00000028990	770.569	1.11381	0.167308	6.65695	2.79575e-11	1.38081e-10	Increased	Neither	TRUE	FALSE	470.879	497.651	490.928	478.731	849.662	1218.13	1087.4	1071.17
Slc25a33	ENSMUSG00000028982	39.5827	1.49925	0.32575	4.59448	4.33827e-06	1.19579e-05	Increased	Neither	FALSE	FALSE	18.1915	19.5506	14.374	28.9758	53.3655	77.7529	56.4883	47.9629
Spsb1	ENSMUSG00000039911	23.2441	-2.42314	0.450243	-5.31715	1.05407e-07	3.54679e-07	Decreased	Neither	FALSE	FALSE	44.0794	25.7712	30.9594	59.2114	11.5102	3.92691	4.34525	6.14908
Eno1	ENSMUSG00000063524	43838.7	1.40871	0.165536	8.50996	1.73989e-17	1.47853e-16	Increased	Neither	FALSE	FALSE	19755.2	24917.2	23597.7	27001.7	55688.5	68963.7	70598.4	60187.2
Rere	ENSMUSG00000039852	217.238	-1.98136	0.248676	-7.96226	1.68925e-15	1.22204e-14	Decreased	Neither	FALSE	TRUE	469.48	369.684	283.058	273.38	100.453	97.3875	60.8335	83.6275
Errfi1	ENSMUSG00000028967	63.2343	1.06753	0.250175	4.26494	1.99957e-05	5.0382e-05	Increased	Neither	FALSE	FALSE	44.779	36.4352	44.2278	35.2749	84.757	75.3967	89.0777	95.9257
Tnfrsf9	ENSMUSG00000028965	7055.59	4.66748	0.237977	19.6081	1.3182e-85	2.0799e-83	Increased	Neither	FALSE	TRUE	382.021	347.467	661.205	612.271	11642	17290.2	13019.5	12490
Dnajc11	ENSMUSG00000039768	3213.62	1.30016	0.179454	7.24505	4.32283e-13	2.51738e-12	Increased	Neither	FALSE	FALSE	1467.91	1823.54	1921.7	2158.07	3878.94	5115.98	5018.77	4324.04
Thap3	ENSMUSG00000039759	270.987	-1.56712	0.320093	-4.89462	9.84945e-07	2.94802e-06	Decreased	Neither	TRUE	FALSE	570.233	333.249	420.164	313.695	224.972	64.4014	129.271	111.913
Tnfrsf25	ENSMUSG00000024793	34.3183	-1.41059	0.457393	-3.0788	0.00207834	0.00393047	Unchanged	Neither	FALSE	FALSE	74.8649	31.9919	64.1303	32.7553	38.7161	8.63921	8.69051	14.7578
Acot7	ENSMUSG00000028937	814.821	3.01039	0.326286	9.22155	2.92837e-20	3.03117e-19	Increased	Neither	FALSE	FALSE	270.773	107.528	164.748	120.942	2048.82	686.425	1606.66	1512.67
Tprgl	ENSMUSG00000029030	284.783	-1.19018	0.256477	-4.63978	3.48785e-06	9.71703e-06	Decreased	Neither	FALSE	FALSE	305.757	486.988	362.668	439.676	202.998	212.839	98.8545	168.485
Prdm16	ENSMUSG00000039410	99.8389	1.726	0.297361	5.7986	6.68694e-09	2.58618e-08	Increased	Neither	FALSE	FALSE	44.779	64.8724	39.805	28.9758	119.288	137.442	227.039	136.51
Tnfrsf14	ENSMUSG00000042333	51.7581	-1.51669	0.324693	-4.6634	3.11027e-06	8.74229e-06	Decreased	Neither	FALSE	FALSE	60.1718	71.0931	77.3986	103.305	25.1132	39.2691	21.7263	15.9876
Ski	ENSMUSG00000029050	175.072	-1.42153	0.204014	-6.96508	3.28224e-12	1.77014e-11	Decreased	Neither	FALSE	FALSE	246.984	292.37	232.196	253.223	85.8033	112.31	79.3009	98.3854
Prkcz	ENSMUSG00000029053	36.7819	-1.10132	0.354822	-3.09983	0.00193629	0.00367372	Unchanged	Neither	FALSE	FALSE	51.7757	77.3137	37.5936	36.5347	17.7885	31.4153	18.4673	23.3665
5830444B04Rik	ENSMUSG00000084803	24.631	-1.57232	0.505242	-3.10485	0.00190378	0.00361675	Unchanged	Neither	FALSE	FALSE	18.1915	21.3279	33.1708	79.3685	3.13915	9.42459	15.2084	17.2174
Nadk	ENSMUSG00000029063	441.674	1.07913	0.165328	6.5267	6.7236e-11	3.19515e-10	Increased	Neither	FALSE	FALSE	330.945	276.374	273.107	246.924	578.649	622.023	603.99	601.38
Gm16023	ENSMUSG00000086682	32.0389	-1.31627	0.358319	-3.66729	0.000245138	0.000535596	Decreased	Neither	FALSE	FALSE	37.7823	31.1032	46.4392	70.5498	17.7885	18.8492	14.1221	19.6771
Mib2	ENSMUSG00000029060	64.7323	-1.51789	0.268512	-5.64571	1.64501e-08	6.07628e-08	Decreased	Neither	FALSE	FALSE	108.449	87.089	92.8783	98.2658	42.9017	29.0592	35.8483	23.3665
Atad3a	ENSMUSG00000029036	328.494	1.27392	0.174972	7.27977	3.34382e-13	1.96985e-12	Increased	Neither	FALSE	FALSE	166.522	226.609	178.017	192.752	476.104	486.152	444.302	457.492
Mrpl20	ENSMUSG00000029066	1458.62	1.80471	0.161029	11.2067	3.78186e-29	6.96483e-28	Increased	Neither	FALSE	FALSE	562.537	752.698	629.14	628.649	2226.7	2276.82	2073.77	2518.67
Tnfrsf4	ENSMUSG00000029075	1163.76	6.18222	0.222253	27.5882	1.54176e-167	2.00018e-164	Increased	Neither	FALSE	FALSE	21.6898	39.1012	26.5367	30.2356	1983.94	2449.61	2507.21	2251.79
Tnfrsf18	ENSMUSG00000041954	2977.53	1.03225	0.209874	4.91843	8.72427e-07	2.62538e-06	Increased	Neither	FALSE	FALSE	1600.15	1905.29	1909.53	2348.3	4124.84	5379.09	3216.57	3336.49
Isg15	ENSMUSG00000035692	283.019	-1.52618	0.207444	-7.35509	1.90802e-13	1.14776e-12	Unchanged	Neither	FALSE	FALSE	410.008	465.66	395.839	417	125.566	175.14	106.459	168.485
Plekhn1	ENSMUSG00000078485	75.1364	-1.53602	0.298009	-5.14907	2.61777e-07	8.39469e-07	Decreased	Neither	FALSE	FALSE	107.05	98.6416	147.057	98.2658	58.5974	27.4884	36.9347	27.056
Noc2l	ENSMUSG00000095567	720.795	1.22427	0.191682	6.38665	1.69563e-10	7.77313e-10	Increased	Neither	TRUE	FALSE	400.912	506.538	370.408	437.157	1040.1	1260.54	888.604	862.102
Cdk6	ENSMUSG00000040274	935.628	2.53623	0.21962	11.5457	7.76361e-31	1.5683e-29	Increased	Neither	FALSE	TRUE	181.215	251.492	311.806	330.072	1510.98	1987.8	1493.68	1417.98
2510017J16Rik	ENSMUSG00000104891	10.048	-1.40265	0.508178	-2.74077	0.00612955	0.0107364	Unchanged	Neither	FALSE	FALSE	12.5941	11.5526	21.0082	15.1178	6.27829	4.7123	5.43157	3.68945
Cyp51	ENSMUSG00000001467	1753.83	3.54918	0.370564	9.57445	1.02399e-21	1.16645e-20	Increased	Neither	FALSE	FALSE	386.919	156.405	247.676	181.414	2421.33	1115.24	4800.42	4721.27
Gtpbp10	ENSMUSG00000040464	449.75	1.33293	0.25685	5.1892	2.11201e-07	6.86713e-07	Increased	Neither	FALSE	FALSE	174.918	240.828	255.415	336.371	402.857	682.498	829.943	675.169
Gm26825	ENSMUSG00000097554	1260.2	1.31415	0.307399	4.27484	1.91272e-05	4.83606e-05	Increased	Neither	FALSE	FALSE	806.022	1188.14	490.928	336.371	1618.75	2197.5	1840.21	1603.68
Gm15459	ENSMUSG00000100801	1256.19	1.31269	0.307238	4.27235	1.93422e-05	4.88408e-05	Increased	Neither	FALSE	FALSE	803.224	1186.37	488.717	336.371	1615.61	2186.51	1831.52	1601.22
Tubb4b-ps1	ENSMUSG00000095159	15.5165	1.20464	0.461682	2.60158	0.00927942	0.0157138	Increased	Neither	FALSE	FALSE	11.8944	8.88663	6.63417	7.55891	29.2987	10.9954	30.4168	18.4473
Dbf4	ENSMUSG00000002297	132.409	1.26686	0.282113	4.48879	7.16279e-06	1.91555e-05	Increased	Neither	FALSE	FALSE	79.7626	120.858	58.6018	44.0936	165.328	189.277	192.277	209.069
Rundc3b	ENSMUSG00000040570	45.2754	-1.27365	0.298919	-4.25635	2.0779e-05	5.22316e-05	Unchanged	Neither	FALSE	FALSE	51.7757	68.4271	69.6587	68.0301	25.1132	19.6346	23.8989	35.6647
Abcb1a	ENSMUSG00000040584	232.656	-2.81158	0.25429	-11.0386	2.4882e-28	4.39519e-27	Decreased	Neither	FALSE	FALSE	552.041	361.686	414.635	309.915	46.0408	51.8353	77.1282	47.9629
Abcb1b	ENSMUSG00000028970	1349.4	2.32603	0.228736	10.1679	2.75789e-24	3.79283e-23	Increased	Neither	TRUE	FALSE	340.041	408.785	443.383	558.099	1509.93	2230.49	2818.98	2485.46
Crot	ENSMUSG00000003623	1380.84	-1.57908	0.193119	-8.17628	2.92751e-16	2.26069e-15	Decreased	Neither	FALSE	FALSE	1539.98	2074.14	2182.64	2513.34	636.2	808.944	659.392	632.126
Dmtf1	ENSMUSG00000042508	1636	-1.32969	0.169064	-7.86478	3.69755e-15	2.59607e-14	Decreased	Neither	TRUE	FALSE	2088.52	2384.28	2229.08	2687.19	750.256	954.24	979.855	1014.6
Cd36	ENSMUSG00000002944	42.0136	-1.87073	0.832671	-2.47713	0.0132445	0.0217593	Decreased	Neither	FALSE	FALSE	223.195	21.3279	75.1872	0	2.09276	2.35615	11.9494	0
Phtf2	ENSMUSG00000039987	347.396	1.3362	0.257651	5.18542	2.15528e-07	6.99806e-07	Increased	Neither	FALSE	FALSE	242.786	135.965	189.074	206.61	506.449	301.587	613.767	582.933
Ptpn12	ENSMUSG00000028771	137.252	-1.3952	0.306737	-4.54626	5.46064e-06	1.48354e-05	Unchanged	Neither	FALSE	FALSE	142.033	259.49	161.431	241.885	46.0408	114.666	77.1282	55.3418
Fam185a	ENSMUSG00000047221	54.0226	2.73287	0.311344	8.71436	2.92398e-18	2.6282e-17	Increased	Neither	FALSE	FALSE	19.5908	8.88663	12.1626	11.3384	96.2672	95.8167	93.4229	94.6959
Pmpcb	ENSMUSG00000029017	918.072	1.36372	0.211269	6.45456	1.08533e-10	5.05475e-10	Increased	Neither	FALSE	FALSE	589.124	413.228	538.473	490.069	1455.52	903.19	1407.86	1547.11
Dnajc2	ENSMUSG00000029014	367.205	1.52817	0.20395	7.49136	6.81646e-14	4.30677e-13	Increased	Neither	FALSE	FALSE	197.308	238.162	162.537	147.399	499.124	630.662	494.273	568.175
Psmc2	ENSMUSG00000028932	4817.05	1.38582	0.173235	7.99957	1.2485e-15	9.174e-15	Increased	Neither	FALSE	FALSE	2145.89	2801.07	2572.95	3066.4	6124.48	8107.51	6790.54	6927.56
Gm9523	ENSMUSG00000106181	14.6729	1.36142	0.455798	2.97385	0.00294088	0.00542717	Unchanged	Neither	FALSE	FALSE	9.09574	11.5526	2.21139	7.55891	19.8813	21.9907	21.7263	23.3665
Gm6560	ENSMUSG00000104913	131.61	2.13993	0.299366	7.13963	9.35846e-13	5.31208e-12	Increased	Neither	FALSE	FALSE	54.5744	39.1012	51.9676	40.3142	288.802	112.31	262.888	202.92
5031425E22Rik	ENSMUSG00000073147	98.9199	-1.5033	0.233747	-6.42617	1.30856e-10	6.04381e-10	Unchanged	Activated	FALSE	FALSE	121.043	179.51	138.212	149.918	53.3655	53.406	46.7115	49.1927
Gm43058	ENSMUSG00000104765	7.22006	-4.11234	0.765351	-5.19364	2.06225e-07	6.71657e-07	Decreased	Neither	FALSE	FALSE	9.79541	21.3279	7.73986	18.8973	0	0	0	0
Kmt2e	ENSMUSG00000029004	721.261	-1.87249	0.242652	-7.71552	1.20492e-14	8.13688e-14	Decreased	Neither	FALSE	FALSE	1752.68	1095.72	870.182	840.298	333.796	282.738	283.528	311.144
Srpk2	ENSMUSG00000062604	1120.9	-1.64543	0.173182	-9.50045	2.08984e-21	2.3239e-20	Decreased	Neither	FALSE	FALSE	1368.56	1716.9	1674.02	2057.28	522.145	555.266	507.308	565.716
AI506816	ENSMUSG00000105987	5332.21	1.83731	0.176927	10.3844	2.92004e-25	4.28321e-24	Increased	Neither	FALSE	FALSE	1892.61	2233.21	2382.77	2714.91	7202.25	8999.7	9579.11	7653.15
Pus7	ENSMUSG00000057541	234.048	1.69535	0.180809	9.37276	7.06577e-21	7.6107e-20	Increased	Neither	FALSE	TRUE	112.647	117.304	99.5125	107.084	352.631	380.125	384.555	318.523
2700038G22Rik	ENSMUSG00000097180	123.076	1.72459	0.241558	7.13467	9.7023e-13	5.49123e-12	Increased	Neither	FALSE	FALSE	37.0826	61.3178	63.0246	64.2507	167.421	172.784	209.658	209.069
Nupl2	ENSMUSG00000048439	30.5155	1.04071	0.383501	2.71277	0.00667237	0.0115932	Increased	Neither	FALSE	FALSE	13.2938	10.664	24.3253	30.2356	32.4379	32.2007	45.6252	55.3418
Atg9b	ENSMUSG00000038295	22.6654	2.89718	0.430217	6.58717	4.48295e-11	2.16472e-10	Increased	Neither	FALSE	FALSE	4.89771	5.33198	4.42278	3.77945	36.6234	45.5522	49.9704	30.7454
Abcb8	ENSMUSG00000028973	719.321	1.06504	0.304614	3.49625	0.000471849	0.000988394	Unchanged	Neither	FALSE	FALSE	565.335	311.032	527.416	423.299	1438.78	453.166	1180.82	854.723
Tmub1	ENSMUSG00000028958	135.074	-1.57254	0.42457	-3.7021	0.00021382	0.000471049	Decreased	Neither	FALSE	FALSE	412.107	130.634	179.122	102.045	108.824	21.9907	61.9199	63.9505
Abcf2	ENSMUSG00000028953	7157.97	1.70941	0.171898	9.9442	2.67315e-23	3.4261e-22	Increased	Neither	FALSE	FALSE	2780.5	3241.84	3448.66	3809.69	9331.64	12138.9	12301.4	10211.2
Galnt11	ENSMUSG00000038072	52.1141	-1.62793	0.316284	-5.13796	2.77743e-07	8.87017e-07	Decreased	Neither	FALSE	FALSE	76.2643	66.6498	96.1954	79.3685	37.6698	18.8492	27.1578	14.7578
Kmt2c	ENSMUSG00000038056	929.559	-2.17482	0.165983	-13.1002	3.28557e-39	1.0122e-37	Decreased	Neither	FALSE	FALSE	1532.98	1735.56	1413.08	1424.85	327.518	384.838	323.721	293.926
Xrcc2	ENSMUSG00000028933	233.99	1.75974	0.250763	7.01535	2.2937e-12	1.25439e-11	Increased	Neither	FALSE	FALSE	78.3633	75.5364	113.887	152.438	308.683	435.102	375.864	332.051
Paxip1	ENSMUSG00000002221	172.11	1.07503	0.196664	5.46549	4.61625e-08	1.61811e-07	Increased	Neither	FALSE	FALSE	92.3567	116.415	112.781	119.683	219.74	234.829	268.319	212.758
Gm43096	ENSMUSG00000104882	15.3381	2.23441	0.487621	4.51849	6.2281e-06	1.68098e-05	Increased	Neither	FALSE	FALSE	4.19803	6.22064	4.42278	3.77945	14.6494	32.9861	19.5536	36.8945
Insig1	ENSMUSG00000045294	113.977	1.79459	0.280757	6.38697	1.69205e-10	7.75975e-10	Increased	Neither	FALSE	FALSE	33.5843	59.5404	43.1221	62.9909	116.148	192.419	181.414	222.597
Rbm33	ENSMUSG00000048271	253.153	-1.40565	0.244479	-5.74809	9.02581e-09	3.44059e-08	Unchanged	Neither	FALSE	TRUE	426.1	441.666	268.684	342.67	92.0816	161.003	165.12	127.901
Rnf32	ENSMUSG00000029130	56.5953	-4.2097	0.458305	-8.86229	7.83907e-19	7.32231e-18	Decreased	Naive	FALSE	FALSE	80.4623	71.0931	131.578	152.438	10.4638	5.49768	0	1.22982
Ube3c	ENSMUSG00000039000	761.625	1.5242	0.179692	8.48154	2.22237e-17	1.87489e-16	Increased	Neither	FALSE	FALSE	382.021	438.111	336.131	400.622	904.074	1172.58	1304.66	1154.8
Tyms	ENSMUSG00000025747	2270.71	3.86852	0.185041	20.8977	5.62271e-97	1.39682e-94	Increased	Activated	TRUE	FALSE	241.387	305.7	293.009	288.498	3492.82	3739.99	4969.88	4834.41
Selenoi	ENSMUSG00000075703	990.866	2.15783	0.185806	11.6116	3.59616e-31	7.3407e-30	Increased	Neither	TRUE	FALSE	340.041	357.243	371.513	360.308	1181.37	1684.65	1879.32	1752.49
Drc1	ENSMUSG00000073102	118.782	1.62619	0.359406	4.52216	6.12117e-06	1.65403e-05	Increased	Neither	FALSE	FALSE	27.2872	89.755	32.0651	74.3292	170.56	271.742	127.099	157.417
Mapre3	ENSMUSG00000029166	7.59135	-1.54981	0.608308	-2.51463	0.0119156	0.0197344	Unchanged	Neither	FALSE	FALSE	13.9934	6.22064	17.6911	10.0785	1.04638	7.06845	2.17263	2.45963
Gm19409	ENSMUSG00000106229	36.8064	-1.61659	0.331274	-4.86776	1.12871e-06	3.36024e-06	Unchanged	Neither	FALSE	FALSE	46.1784	47.9878	57.4961	73.0694	15.6957	14.1369	23.8989	15.9876
Khk	ENSMUSG00000029162	217.777	-1.28113	0.215554	-5.94195	2.81652e-09	1.13634e-08	Decreased	Neither	FALSE	FALSE	280.569	331.471	311.806	317.474	147.54	152.364	89.0777	111.913
Abhd1	ENSMUSG00000006638	121.341	-1.71762	0.245958	-6.97737	3.00753e-12	1.628e-11	Decreased	Neither	TRUE	FALSE	144.132	181.287	194.602	230.547	42.9017	69.1137	56.4883	51.6523
Slc5a6	ENSMUSG00000006641	796.894	1.62593	0.197196	8.24463	1.65669e-16	1.30084e-15	Increased	Neither	FALSE	FALSE	301.559	335.026	486.506	420.779	1112.3	1367.35	1264.47	1087.16
Atraid	ENSMUSG00000013622	920.03	-1.06061	0.204976	-5.17412	2.2899e-07	7.41456e-07	Unchanged	Neither	TRUE	FALSE	954.353	1253.02	1262.7	1525.64	595.392	727.264	463.856	578.014
Cad	ENSMUSG00000013629	824.293	2.13396	0.249786	8.54145	1.32547e-17	1.14131e-16	Increased	Neither	FALSE	TRUE	437.295	255.046	268.684	225.507	1585.27	944.03	1614.26	1264.25
Eif2b4	ENSMUSG00000029145	1955.85	1.19589	0.157347	7.60022	2.95632e-14	1.92087e-13	Increased	Neither	FALSE	FALSE	1037.61	1228.13	1187.52	1278.71	2730.01	3050.43	2784.22	2350.18
Ift172	ENSMUSG00000038564	209.894	-1.29854	0.22619	-5.73953	9.49378e-09	3.60603e-08	Decreased	Neither	TRUE	FALSE	295.262	206.17	349.399	350.229	109.87	140.584	110.804	116.833
Ppp1cb	ENSMUSG00000014956	3309.85	1.98137	0.1703	11.6342	2.76236e-31	5.70856e-30	Increased	Neither	FALSE	FALSE	1210.43	1502.73	1291.45	1283.75	4178.2	5546.37	5956.26	5509.58
Gm43313	ENSMUSG00000107083	36.6596	-1.91493	0.378442	-5.04071	4.63813e-07	1.43647e-06	Decreased	Neither	FALSE	FALSE	55.2741	84.423	38.6993	56.6918	11.5102	15.7077	7.60419	23.3665
Gm43852	ENSMUSG00000106680	18.6643	-1.7422	0.470734	-3.6775	0.000235535	0.000516161	Decreased	Neither	FALSE	FALSE	17.4918	31.1032	49.7562	20.1571	4.18553	11.7807	8.69051	6.14908
Gm43695	ENSMUSG00000105647	186.36	1.1059	0.182308	6.06503	1.31929e-09	5.51524e-09	Unchanged	Neither	FALSE	FALSE	116.146	128.856	108.358	115.903	268.92	231.688	263.974	257.032
Gm43692	ENSMUSG00000105429	13.3987	-1.46616	0.486466	-2.99902	0.0027085	0.00503173	Unchanged	Neither	FALSE	FALSE	11.1948	26.6599	18.7968	23.9365	5.23191	3.92691	7.60419	9.83854
Ywhah	ENSMUSG00000018965	861.697	1.44956	0.181569	7.98292	1.42915e-15	1.04292e-14	Increased	Neither	FALSE	FALSE	559.738	464.771	409.107	394.323	1255.66	1084.61	1284.02	1441.35
Uvssa	ENSMUSG00000037355	384.251	-1.60961	0.228252	-7.05055	1.78218e-12	9.86197e-12	Decreased	Activated	FALSE	FALSE	393.216	523.423	605.921	806.283	177.885	192.419	187.932	186.932
Slbp	ENSMUSG00000004642	2076.32	1.42303	0.523415	2.71902	0.0065475	0.0113966	Increased	Neither	TRUE	FALSE	2242.45	642.504	706.539	525.344	3820.34	1325.73	3606.56	3741.1
Tacc3	ENSMUSG00000037313	1629.59	3.75824	0.255604	14.6957	6.87115e-49	3.27459e-47	Increased	Neither	FALSE	TRUE	257.479	174.178	235.513	176.374	2933.01	1739.62	3973.73	3546.79
Nsd2	ENSMUSG00000057406	289.628	3.04051	0.219887	13.8063	2.33559e-43	8.84621e-42	Increased	Neither	FALSE	FALSE	51.0761	59.5404	77.3986	55.432	486.568	413.897	606.163	566.946
Haus3	ENSMUSG00000079555	1708.06	1.21501	0.18872	6.43801	1.21054e-10	5.61997e-10	Increased	Neither	FALSE	FALSE	1025.72	1202.36	895.612	957.461	1776.76	2504.59	2707.09	2594.91
Mxd4	ENSMUSG00000037235	233.395	-3.1066	0.24886	-12.4544	1.32404e-35	3.42025e-34	Decreased	Neither	FALSE	FALSE	389.717	529.643	390.31	372.906	62.7829	53.406	31.5031	36.8945
Tnip2	ENSMUSG00000059866	72.0018	1.37744	0.261106	5.27085	1.35794e-07	4.51075e-07	Increased	Neither	FALSE	FALSE	41.2807	46.2105	35.3822	34.0151	83.7106	131.944	107.545	95.9257
Sh3bp2	ENSMUSG00000054520	798.817	4.10297	0.19112	21.4338	6.47222e-102	1.79928e-99	Increased	Neither	FALSE	FALSE	69.9672	77.3137	110.569	83.148	1543.41	1599.04	1546.91	1360.18
Add1	ENSMUSG00000029106	4275.45	-1.24675	0.151544	-8.22692	1.9209e-16	1.50224e-15	Decreased	Naive	TRUE	TRUE	5704.43	5609.24	6505.91	6295.31	2882.78	2223.42	2490.92	2491.61
Gm42867	ENSMUSG00000107128	8.62077	-1.95117	0.601367	-3.18133	0.00146602	0.00283728	Unchanged	Neither	FALSE	FALSE	6.29705	19.5506	13.2683	18.8973	3.13915	5.49768	1.08631	1.22982
Nop14	ENSMUSG00000036693	2723.25	1.4806	0.172912	8.56254	1.10405e-17	9.58434e-17	Increased	Neither	FALSE	FALSE	1309.79	1585.38	1449.57	1354.3	3489.68	3416.42	4689.61	4491.29
Gm15522	ENSMUSG00000085166	179.045	1.27933	0.215999	5.9214	3.1921e-09	1.27728e-08	Unchanged	Neither	FALSE	FALSE	95.8551	123.524	96.1954	97.006	214.508	214.41	303.081	287.777
Acox3	ENSMUSG00000029098	668.04	-1.69252	0.201154	-8.41299	3.99691e-17	3.31449e-16	Decreased	Neither	FALSE	FALSE	879.488	1001.52	1175.35	1041.87	405.996	246.61	320.462	273.019
Afap1	ENSMUSG00000029094	227.123	-2.7656	0.208385	-13.2494	4.54632e-40	1.49529e-38	Decreased	Neither	FALSE	FALSE	344.239	421.226	353.822	471.172	61.7366	54.1914	56.4883	54.1119
Sorcs2	ENSMUSG00000029093	38.7729	-2.045	0.482737	-4.21619	2.48463e-05	6.19066e-05	Decreased	Neither	FALSE	FALSE	58.7725	105.751	47.5449	45.3534	19.8813	25.1322	6.51788	1.22982
Grpel1	ENSMUSG00000029198	2454.46	1.22001	0.129786	9.40004	5.45407e-21	5.9294e-20	Increased	Neither	FALSE	FALSE	1452.52	1483.18	1437.4	1502.96	3536.77	3307.25	3339.33	3576.31
Jakmip1	ENSMUSG00000063646	298.018	-3.61088	0.234604	-15.3439	3.89121e-53	2.18432e-51	Decreased	Neither	FALSE	FALSE	595.421	609.623	503.091	505.187	56.5046	50.2645	27.1578	36.8945
Zbtb49	ENSMUSG00000029127	74.3419	-1.20007	0.397304	-3.01872	0.00253845	0.00473465	Unchanged	Neither	FALSE	FALSE	209.202	66.6498	77.3986	66.7703	64.8757	24.3469	51.0567	34.4349
Lyar	ENSMUSG00000067367	596.936	3.25887	0.206504	15.7661	5.3239e-56	3.43435e-54	Increased	Neither	FALSE	FALSE	146.232	102.196	96.1954	89.447	1046.38	925.966	1206.89	1162.18
Slc2a9	ENSMUSG00000005107	79.877	-1.31795	0.280794	-4.69034	2.72757e-06	7.71678e-06	Unchanged	Neither	FALSE	FALSE	83.9607	95.087	144.846	137.32	50.2263	54.9768	36.9347	35.6647
Gm7879	ENSMUSG00000033036	19.7399	2.33728	0.479064	4.82565	1.3955e-06	4.10218e-06	Increased	Neither	FALSE	FALSE	5.59738	0	7.73986	10.0785	29.2987	29.0592	38.021	38.1243
E430021H15Rik	ENSMUSG00000105519	31.2248	-1.73839	0.345057	-5.01856	5.20607e-07	1.60385e-06	Unchanged	Neither	FALSE	FALSE	36.383	55.9858	48.6506	54.1722	10.4638	16.493	14.1221	13.528
Lap3	ENSMUSG00000039682	1236.43	2.22087	0.180233	12.3205	7.02371e-35	1.75608e-33	Increased	Neither	FALSE	FALSE	547.843	379.459	411.318	379.205	1970.34	1839.37	2239.98	2123.89
Ncapg	ENSMUSG00000015880	510.357	4.53407	0.595551	7.604	2.87123e-14	1.8687e-13	Increased	Neither	FALSE	FALSE	44.0794	24.8826	23.2196	3.77945	972.089	336.929	1382.88	1295
5730480H06Rik	ENSMUSG00000029089	160.675	1.3172	0.266826	4.93513	8.0096e-07	2.42406e-06	Increased	Neither	TRUE	FALSE	110.548	71.0931	99.5125	79.3685	268.92	135.871	280.269	239.814
Pi4k2b	ENSMUSG00000029186	24.8993	1.97539	0.396265	4.95438	7.25629e-07	2.20637e-06	Increased	Neither	FALSE	FALSE	13.9934	4.44332	11.0569	7.55891	34.5306	36.913	48.8841	41.8138
Rbpj	ENSMUSG00000039191	1382.69	1.35047	0.232658	5.8044	6.45963e-09	2.50075e-08	Increased	Neither	FALSE	FALSE	524.754	688.714	789.466	1073.36	1576.9	1950.89	2444.2	2013.21
Tbc1d19	ENSMUSG00000039178	234.947	1.36107	0.194419	6.99915	2.57518e-12	1.40242e-11	Increased	Neither	FALSE	FALSE	128.74	130.634	152.586	109.604	283.57	373.842	366.088	334.51
Gm8069	ENSMUSG00000105143	12.1407	2.11285	0.499601	4.16331	3.13669e-05	7.71032e-05	Increased	Neither	FALSE	FALSE	3.49836	6.22064	2.21139	3.77945	17.7885	20.42	17.381	25.8262
Arap2	ENSMUSG00000037999	281.766	-1.07005	0.211333	-5.06267	4.13415e-07	1.2879e-06	Unchanged	Neither	TRUE	FALSE	363.83	445.22	343.871	380.465	124.519	214.41	191.191	190.622
Gm43237	ENSMUSG00000105694	12.613	-2.81456	0.562452	-4.81158	1.49744e-06	4.38087e-06	Decreased	Neither	FALSE	FALSE	20.9902	26.6599	14.374	28.9758	4.18553	0	3.25894	2.45963
Rell1	ENSMUSG00000047881	40.1647	-2.33092	0.335474	-6.90171	5.13787e-12	2.72063e-11	Decreased	Neither	FALSE	FALSE	78.3633	60.4291	75.1872	57.9516	10.4638	17.2784	13.0358	8.60872
5830416I19Rik	ENSMUSG00000106219	44.02	-3.95191	0.440164	-8.65439	4.95543e-18	4.38995e-17	Decreased	Neither	FALSE	FALSE	102.152	65.7611	111.675	55.432	6.27829	4.7123	0	6.14908
Klf3	ENSMUSG00000029178	787.926	-3.24695	0.183177	-17.7129	3.33671e-70	3.30165e-68	Decreased	Neither	FALSE	TRUE	1208.33	1366.76	1638.64	1504.22	131.844	157.077	129.271	167.255
C230096K16Rik	ENSMUSG00000106205	23.5811	-5.34597	0.651098	-6.66582	2.63185e-11	1.30431e-10	Decreased	Neither	FALSE	FALSE	37.7823	61.3178	51.9676	36.5347	1.04638	0	0	0
Tlr1	ENSMUSG00000044827	1013.58	-2.61044	0.235191	-11.096	1.31149e-28	2.34143e-27	Decreased	Neither	FALSE	FALSE	1374.86	1720.45	1873.05	2038.38	267.874	402.901	199.882	231.206
Tlr6	ENSMUSG00000051498	134.988	-1.66411	0.276433	-6.01555	1.79276e-09	7.39396e-09	Decreased	Neither	FALSE	FALSE	160.925	189.285	259.838	219.208	66.9685	90.319	38.021	55.3418
Fam114a1	ENSMUSG00000029185	35.8033	-1.16567	0.37914	-3.0705	0.00213698	0.00403287	Decreased	Neither	FALSE	FALSE	42.68	35.5465	40.9107	83.148	21.974	32.2007	15.2084	14.7578
Wdr19	ENSMUSG00000037890	72.9708	-1.59639	0.326113	-4.88933	1.01182e-06	3.02612e-06	Decreased	Neither	FALSE	FALSE	162.324	71.0931	120.521	89.447	53.3655	30.6299	29.3305	27.056
Rfc1	ENSMUSG00000029191	2657.58	1.43937	0.171397	8.3977	4.55319e-17	3.76509e-16	Increased	Neither	FALSE	FALSE	1280.4	1309	1475	1620.13	3181	4063.57	4509.29	3822.27
Smim14	ENSMUSG00000037822	282.264	-2.06892	0.251417	-8.22468	1.9572e-16	1.52858e-15	Decreased	Activated	FALSE	FALSE	639.5	326.139	399.156	469.912	139.169	89.5336	90.164	104.534
4930589O11Rik	ENSMUSG00000107195	15.2693	-3.59367	0.580201	-5.68961	1.27326e-08	4.77259e-08	Decreased	Neither	FALSE	FALSE	24.4885	33.7692	18.7968	39.0543	0	2.35615	0	3.68945
Gm40309	ENSMUSG00000107362	386.475	-1.14011	0.223584	-5.0989	3.4164e-07	1.07549e-06	Decreased	Neither	FALSE	FALSE	389.717	602.514	517.465	626.129	237.529	186.921	221.608	309.914
Gm42727	ENSMUSG00000106767	122.686	-1.00532	0.228939	-4.39013	1.13282e-05	2.94847e-05	Unchanged	Neither	FALSE	FALSE	137.835	207.947	145.952	166.296	71.154	84.8213	72.783	94.6959
Gm42729	ENSMUSG00000106696	62.8876	-1.04256	0.278896	-3.73609	0.000186904	0.00041607	Unchanged	Neither	FALSE	FALSE	66.4689	103.085	85.1385	86.9274	27.2059	47.123	47.7978	39.3541
Gm42646	ENSMUSG00000106776	7.09787	-1.51391	0.607309	-2.46746	0.0136075	0.0222865	Unchanged	Neither	FALSE	FALSE	9.09574	7.10931	17.6911	10.0785	5.23191	1.57077	1.08631	4.91927
Rhoh	ENSMUSG00000029204	6363.05	-1.74226	0.186807	-9.3264	1.09527e-20	1.15941e-19	Decreased	Neither	FALSE	FALSE	8298.81	9827.73	9580.84	11625.6	2833.6	3671.66	2453.98	2612.13
Gm43769	ENSMUSG00000107254	61.6873	-2.47929	0.301001	-8.19585	2.48819e-16	1.93037e-15	Decreased	Neither	FALSE	FALSE	90.2577	102.196	96.1954	134.8	14.6494	24.3469	16.2947	14.7578
Uchl1	ENSMUSG00000029223	12.2963	3.23009	0.598568	5.06161	4.1573e-07	1.29442e-06	Increased	Neither	FALSE	FALSE	2.09902	3.55465	0	0	21.974	13.3515	21.7263	35.6647
Gm43698	ENSMUSG00000107266	480.903	-4.69598	0.286418	-16.3084	8.59575e-60	5.86924e-58	Decreased	Neither	FALSE	FALSE	792.729	1135.71	923.255	868.014	42.9017	47.123	14.1221	23.3665
Atp8a1	ENSMUSG00000037685	165.13	-2.04362	0.215603	-9.46904	2.82431e-21	3.12279e-20	Decreased	Neither	FALSE	FALSE	258.179	272.82	238.83	299.837	55.4583	80.109	54.3157	61.4908
Gm42735	ENSMUSG00000107041	30.1771	-1.5826	0.372031	-4.24117	2.22353e-05	5.56646e-05	Unchanged	Neither	FALSE	FALSE	43.3797	59.5404	46.4392	34.0151	15.6957	14.9223	6.51788	20.9069
Gm42466	ENSMUSG00000107136	12.4116	-2.08888	0.53456	-3.84256	0.000121759	0.000277777	Decreased	Neither	FALSE	FALSE	23.7889	27.5486	11.0569	21.4169	3.13915	7.85383	3.25894	1.22982
Commd8	ENSMUSG00000029213	2319.51	-1.45528	0.173752	-8.37541	5.50298e-17	4.51213e-16	Decreased	Neither	FALSE	FALSE	2934.43	3757.27	3171.13	3776.93	1030.69	1438.04	1273.16	1174.48
Atp10d	ENSMUSG00000046808	942.201	-2.74916	0.163505	-16.8079	2.13442e-63	1.58736e-61	Decreased	Neither	FALSE	FALSE	1672.22	1500.06	1710.51	1694.45	226.019	226.19	286.787	221.367
Cnga1	ENSMUSG00000067220	165.968	-5.00354	0.318341	-15.3206	5.56867e-53	3.08151e-51	Decreased	Neither	FALSE	FALSE	268.674	392.789	332.814	297.317	10.4638	5.49768	5.43157	14.7578
Nipal1	ENSMUSG00000067219	268.418	-1.63526	0.26814	-6.09646	1.08441e-09	4.56106e-09	Unchanged	Neither	FALSE	FALSE	308.555	321.696	463.286	545.501	115.102	187.706	110.804	94.6959
Txk	ENSMUSG00000054892	3729.77	-2.05846	0.216581	-9.50398	2.02015e-21	2.2507e-20	Decreased	Neither	FALSE	FALSE	4561.16	5821.63	6124.44	7672.29	1406.34	1854.29	1099.35	1298.69
Tec	ENSMUSG00000029217	597.384	-1.7207	0.187604	-9.17053	4.7068e-20	4.7997e-19	Decreased	Neither	TRUE	FALSE	775.237	1064.62	821.531	1019.19	226.019	305.514	279.183	287.777
Fryl	ENSMUSG00000070733	1086.12	-1.37206	0.15573	-8.81003	1.25112e-18	1.14934e-17	Decreased	Neither	TRUE	FALSE	1640.03	1560.49	1573.4	1508	495.985	629.877	635.493	645.654
Usp46	ENSMUSG00000054814	104.648	2.18754	0.299783	7.28391	3.24293e-13	1.91235e-12	Increased	Neither	FALSE	TRUE	59.4721	25.7712	24.3253	32.7553	167.421	138.227	209.658	179.553
Dancr	ENSMUSG00000106943	43.2093	1.34304	0.324742	4.12959	3.63416e-05	8.87709e-05	Unchanged	Neither	FALSE	FALSE	30.0859	32.8805	16.5854	13.858	62.7829	58.1183	57.5746	73.789
Gm43167	ENSMUSG00000106992	11.78	-2.10851	0.508468	-4.07515	4.59851e-05	0.000111072	Unchanged	Neither	FALSE	FALSE	18.8912	25.7712	18.7968	15.1178	4.18553	2.35615	5.43157	3.68945
Chic2	ENSMUSG00000029229	152.175	-1.24338	0.229519	-5.41551	6.11159e-08	2.11246e-07	Decreased	Neither	FALSE	FALSE	186.113	263.044	170.277	241.885	93.128	106.027	78.2146	78.7083
Gm42576	ENSMUSG00000107205	53.6141	-1.32767	0.313578	-4.2296	2.34107e-05	5.84692e-05	Decreased	Neither	FALSE	FALSE	51.0761	86.2003	77.3986	95.7461	26.1596	29.0592	42.3662	20.9069
Clock	ENSMUSG00000029238	161.448	-1.0639	0.188228	-5.65092	1.59592e-08	5.91178e-08	Unchanged	Activated	FALSE	FALSE	228.093	227.498	210.082	210.39	93.128	109.168	98.8545	114.373
Ube2n-ps1	ENSMUSG00000106831	21.18	1.52679	0.391298	3.888	0.000101073	0.000233227	Increased	Neither	FALSE	FALSE	9.79541	11.5526	11.0569	8.81872	32.4379	24.3469	27.1578	44.2734
Ppat	ENSMUSG00000029246	3304.72	2.48015	0.198973	12.4639	1.17449e-35	3.0542e-34	Increased	Neither	FALSE	FALSE	1049.51	1009.52	1057.04	815.102	5293.65	4048.65	6728.62	6435.63
Paics	ENSMUSG00000029247	7480.7	1.81642	0.173722	10.4558	1.37863e-25	2.07971e-24	Increased	Neither	FALSE	FALSE	2718.23	3544.88	3330.35	3498.51	9217.58	12314	12793.5	12428.5
Hmgn2-ps1	ENSMUSG00000079067	29.6554	1.59636	0.392678	4.05382	5.03873e-05	0.000121029	Increased	Neither	FALSE	FALSE	20.2905	9.7753	8.84556	16.3776	56.5046	25.9176	56.4883	43.0436
Cenpc1	ENSMUSG00000029253	677.11	1.02203	0.224257	4.55731	5.18133e-06	1.41118e-05	Increased	Neither	FALSE	FALSE	322.549	440.777	436.749	573.217	662.36	905.546	1100.44	975.245
Uba6	ENSMUSG00000035898	920.82	1.32109	0.200039	6.60385	4.00605e-11	1.94975e-10	Increased	Neither	FALSE	FALSE	472.279	511.87	565.01	536.682	907.213	1328.08	1561.03	1484.39
Jchain	ENSMUSG00000067149	31.1688	-3.87251	0.75602	-4.85286	1.21697e-06	3.60368e-06	Decreased	Neither	FALSE	FALSE	123.142	53.3198	47.5449	21.4169	0	3.92691	0	0
Grsf1	ENSMUSG00000044221	149.211	1.05731	0.220208	4.8004	1.58351e-06	4.62112e-06	Increased	Neither	FALSE	FALSE	93.0564	113.749	75.1872	102.045	195.673	237.186	164.033	212.758
Dck	ENSMUSG00000029366	1519.8	1.19493	0.198019	6.03428	1.59669e-09	6.61802e-09	Unchanged	Neither	FALSE	FALSE	961.35	896.661	932.1	874.313	1701.42	1719.99	2833.11	2239.5
Sdad1	ENSMUSG00000029415	1895.68	1.35129	0.208682	6.47519	9.46905e-11	4.42951e-10	Increased	Neither	FALSE	FALSE	1094.99	1005.08	1065.89	1056.99	2491.44	1826.02	3416.46	3208.59
Cxcl10	ENSMUSG00000034855	58.948	2.26242	0.317965	7.08935	1.3474e-12	7.5346e-12	Increased	Neither	FALSE	FALSE	25.1882	20.4393	15.4797	15.1178	72.2004	131.944	79.3009	111.913
Nup54	ENSMUSG00000034826	1284.28	1.71104	0.187699	9.11525	7.84859e-20	7.88642e-19	Increased	Neither	FALSE	FALSE	696.874	595.404	542.896	537.942	1889.77	1523.64	2298.64	2189.07
Sept11	ENSMUSG00000058013	2017.3	2.13312	0.156217	13.6539	1.91277e-42	6.91441e-41	Increased	Naive	FALSE	TRUE	675.883	805.129	715.384	768.489	2889.06	3659.88	3513.14	3111.44
Gm43681	ENSMUSG00000106870	13.3177	-1.40537	0.483828	-2.88782	0.00387922	0.00702206	Unchanged	Neither	FALSE	FALSE	13.9934	24.8826	21.0082	20.1571	3.13915	11.7807	5.43157	6.14908
2010109A12Rik	ENSMUSG00000029384	9.95016	-2.25745	0.592029	-3.71922	0.000199843	0.000442596	Decreased	Neither	FALSE	FALSE	9.09574	26.6599	14.374	18.8973	0	4.7123	2.17263	3.68945
Gm5559	ENSMUSG00000096617	934.911	2.34568	0.19902	11.7839	4.72383e-32	1.01688e-30	Increased	Neither	FALSE	FALSE	240.687	299.48	317.334	350.229	1365.53	1838.58	1794.59	1272.86
Cnot6l	ENSMUSG00000034724	984.574	-1.85844	0.166537	-11.1581	6.54099e-29	1.19146e-27	Decreased	Neither	FALSE	TRUE	1400.74	1831.54	1475	1485.32	404.95	478.298	389.986	410.759
Mrpl1	ENSMUSG00000029486	1115.37	1.52128	0.180154	8.44389	3.06954e-17	2.56549e-16	Increased	Neither	FALSE	FALSE	480.675	652.279	548.424	603.453	1326.81	1781.25	1671.84	1858.25
Anxa3	ENSMUSG00000029484	27.9707	4.29676	0.50708	7.77111	7.78027e-15	5.328e-14	Increased	Activated	FALSE	FALSE	2.09902	1.77733	3.31708	0	41.8553	42.4107	59.7472	72.5592
Gm5560	ENSMUSG00000067161	11.1959	1.36174	0.486013	2.78676	0.00532383	0.00941406	Increased	Neither	FALSE	FALSE	5.59738	7.10931	5.52847	5.03927	13.603	16.493	23.8989	12.2982
Antxr2	ENSMUSG00000029338	86.9007	-1.42043	0.261393	-5.42998	5.63588e-08	1.95847e-07	Unchanged	Neither	FALSE	FALSE	150.43	117.304	123.838	117.163	30.3451	42.4107	60.8335	52.8821
Rasgef1b	ENSMUSG00000089809	348.577	5.39538	0.298989	17.7866	8.9712e-71	8.9528e-69	Increased	Neither	FALSE	FALSE	16.0925	11.5526	19.9025	8.81872	423.785	764.963	744.125	799.381
Enoph1	ENSMUSG00000029326	427.313	1.34859	0.326125	4.13458	3.556e-05	8.69525e-05	Unchanged	Neither	FALSE	FALSE	405.11	195.506	187.968	146.139	705.262	308.655	743.038	726.822
Cops4	ENSMUSG00000035297	3724.58	1.02012	0.180937	5.63796	1.72075e-08	6.34601e-08	Unchanged	Neither	FALSE	FALSE	1922	2490.92	2582.9	2790.5	4071.47	5662.61	5214.3	5061.93
Mrps18c	ENSMUSG00000016833	937.864	1.31995	0.218772	6.0332	1.60744e-09	6.65784e-09	Increased	Neither	FALSE	FALSE	380.622	678.05	467.709	595.894	1295.42	1628.88	1086.31	1370.02
Aff1	ENSMUSG00000029313	110.723	-1.46327	0.287848	-5.08002	3.77389e-07	1.18134e-06	Decreased	Neither	FALSE	FALSE	189.611	218.611	106.147	141.1	54.4119	71.4698	38.021	66.4101
Hsd17b11	ENSMUSG00000029311	25.2336	-2.1514	0.387443	-5.50452	3.70184e-08	1.31097e-07	Decreased	Neither	FALSE	FALSE	44.779	48.8765	36.4879	37.7945	7.32468	12.5661	5.43157	8.60872
Nudt9	ENSMUSG00000029310	410.311	1.45084	0.214155	6.77365	1.25577e-11	6.38604e-11	Increased	Neither	FALSE	FALSE	253.281	239.939	211.188	161.257	482.382	531.704	683.291	719.443
Spp1	ENSMUSG00000029304	38.6638	6.05337	0.628381	7.48859	6.96183e-14	4.38911e-13	Increased	Neither	FALSE	FALSE	0	0.888663	0	0	53.3655	76.1821	107.545	71.3294
Abcg3	ENSMUSG00000029299	478.915	-2.43212	0.224586	-10.8239	2.65311e-27	4.40024e-26	Decreased	Neither	FALSE	FALSE	656.992	793.576	824.848	975.099	123.473	201.843	114.063	141.429
Gbp8	ENSMUSG00000034438	2736.08	-2.10564	0.243951	-8.63088	6.08801e-18	5.3648e-17	Decreased	Neither	FALSE	FALSE	4062.3	5550.59	4384.08	3875.2	1109.17	1429.4	635.493	842.425
Gbp9	ENSMUSG00000029298	4621.78	-1.03151	0.218091	-4.72969	2.24859e-06	6.43178e-06	Unchanged	Neither	FALSE	FALSE	4822.84	5968.26	6671.76	7470.72	3016.72	3820.1	2062.91	3140.95
Gm42141	ENSMUSG00000105826	51.491	-4.87125	0.521681	-8.58128	9.38256e-18	8.18154e-17	Decreased	Neither	FALSE	FALSE	48.9771	83.5344	110.569	161.257	2.09276	5.49768	0	0
Lrrc8c	ENSMUSG00000054720	269.643	-1.63618	0.203352	-8.04345	8.73473e-16	6.52738e-15	Decreased	Neither	FALSE	TRUE	349.836	430.113	409.107	451.015	97.3136	146.867	149.911	122.982
C230066G23Rik	ENSMUSG00000085771	6.18978	-2.92423	0.694323	-3.77016	0.000163144	0.000365899	Decreased	Neither	FALSE	FALSE	7.6964	7.99797	13.2683	17.6374	1.04638	0.785383	1.08631	0
Lrrc8d	ENSMUSG00000046079	141.356	1.33339	0.264052	5.04782	4.4689e-07	1.3881e-06	Unchanged	Neither	FALSE	TRUE	102.852	65.7611	86.2442	59.2114	238.575	137.442	247.679	193.081
Cdc7	ENSMUSG00000029283	1309.61	1.26733	0.165052	7.67819	1.61352e-14	1.07409e-13	Unchanged	Neither	FALSE	FALSE	699.672	704.71	861.336	791.165	1610.38	1723.13	2021.63	2064.86
Glmn	ENSMUSG00000029276	992.796	2.06659	0.173873	11.8842	1.43035e-32	3.16902e-31	Increased	Neither	TRUE	FALSE	312.754	368.795	412.424	419.519	1345.65	1721.56	1662.06	1699.61
4930428O21Rik	ENSMUSG00000106333	11.467	4.09709	0.672418	5.03735	4.72032e-07	1.46115e-06	Unchanged	Neither	FALSE	FALSE	0	0.888663	1.10569	0	10.4638	24.3469	21.7263	33.2051
Gfi1	ENSMUSG00000029275	114.961	2.10912	0.248387	8.47958	2.26012e-17	1.90535e-16	Increased	Neither	FALSE	FALSE	36.383	47.9878	32.0651	52.9123	196.72	227.761	158.602	167.255
Rpl5	ENSMUSG00000058558	14324	1.47097	0.188033	7.8229	5.16183e-15	3.57895e-14	Increased	Neither	FALSE	FALSE	6002.49	9380.73	6882.95	7817.17	18399.6	24938.3	19661.2	21509.5
Ccdc18	ENSMUSG00000056531	38.5809	2.21744	0.378271	5.83014	5.53794e-09	2.15825e-08	Unchanged	Neither	FALSE	FALSE	18.8912	13.33	14.374	2.51964	53.3655	55.7622	71.6967	78.7083
Pigg	ENSMUSG00000029263	111.503	1.2639	0.334704	3.7747	0.000160202	0.000359853	Increased	Neither	FALSE	FALSE	98.6538	24.8826	64.1303	66.7703	173.699	112.31	196.623	154.957
Atp5k	ENSMUSG00000050856	327.573	1.07971	0.292491	3.69111	0.000223274	0.000490488	Unchanged	Neither	FALSE	FALSE	144.132	302.146	180.228	201.571	448.898	589.037	236.816	517.753
Idua	ENSMUSG00000033540	379.407	-1.24372	0.518203	-2.40008	0.0163915	0.0264238	Decreased	Neither	FALSE	FALSE	1027.12	293.259	514.148	364.087	351.584	76.9675	206.4	201.69
5430403G16Rik	ENSMUSG00000072763	209.722	-1.34983	0.284523	-4.74295	2.1063e-06	6.04701e-06	Decreased	Neither	FALSE	FALSE	201.506	215.945	374.83	424.559	107.777	153.15	115.149	84.8574
Gm35315	ENSMUSG00000109771	122.056	1.32393	0.304626	4.34529	1.39089e-05	3.57473e-05	Unchanged	Neither	FALSE	FALSE	37.7823	48.8765	80.7157	107.084	142.308	162.574	215.09	182.013
Gtpbp6	ENSMUSG00000033434	59.9602	-1.16563	0.356603	-3.2659	0.00109116	0.00215865	Unchanged	Neither	FALSE	FALSE	141.334	59.5404	81.8214	52.9123	52.3191	38.4838	24.9852	28.2858
Gm15484	ENSMUSG00000081865	10.0289	2.19232	0.560692	3.82772	0.000129334	0.000293738	Increased	Neither	FALSE	FALSE	4.19803	2.66599	2.21139	2.51964	9.41744	25.1322	11.9494	22.1367
Pxmp2	ENSMUSG00000029499	14.2954	3.38349	0.552263	5.74098	9.41325e-09	3.57894e-08	Increased	Neither	FALSE	FALSE	3.49836	1.77733	1.10569	0	26.1596	34.5568	23.8989	23.3665
Pole	ENSMUSG00000007080	1839.74	3.76513	0.279868	13.4479	3.16652e-41	1.09063e-39	Increased	Neither	FALSE	FALSE	137.835	160.848	311.806	330.072	2596.07	3400.71	4341.99	3438.57
A630023P12Rik	ENSMUSG00000048215	503.062	-3.553	0.240727	-14.7358	3.79567e-49	1.82379e-47	Decreased	Neither	TRUE	FALSE	877.389	930.431	1049.3	868.014	109.87	84.036	48.8841	56.5716
Galnt9	ENSMUSG00000033316	132.555	-2.60564	0.242949	-10.6981	1.03837e-26	1.67922e-25	Decreased	Neither	FALSE	FALSE	184.014	239.05	233.302	260.782	29.2987	43.1961	41.2799	29.5156
Noc4l	ENSMUSG00000033294	448.614	2.26534	0.313704	7.21789	5.28022e-13	3.04755e-12	Increased	Neither	FALSE	FALSE	259.578	137.743	119.415	68.0301	936.512	587.466	776.714	703.455
Gm42595	ENSMUSG00000105161	31.1259	-1.02164	0.358697	-2.84533	0.0044365	0.00795952	Unchanged	Neither	FALSE	FALSE	36.383	53.3198	29.8537	49.1329	13.603	21.9907	15.2084	29.5156
Pitpnb	ENSMUSG00000050017	2567	1.20862	0.168977	7.15251	8.52033e-13	4.85048e-12	Increased	Neither	TRUE	TRUE	1399.34	1501.84	1769.11	1494.14	3389.23	3070.06	4303.97	3608.28
Tpst2	ENSMUSG00000029344	285.109	-1.35781	0.207285	-6.54901	5.79204e-11	2.76258e-10	Decreased	Neither	FALSE	FALSE	471.579	446.998	353.822	375.426	197.766	169.643	130.358	135.28
Ficd	ENSMUSG00000053334	69.242	-1.77552	0.317165	-5.58958	2.27623e-08	8.25639e-08	Decreased	Neither	FALSE	FALSE	82.5613	96.8643	110.569	143.619	49.18	21.9907	28.2441	20.9069
Selplg	ENSMUSG00000048163	6947.41	-1.42192	0.505435	-2.81353	0.00490001	0.00872384	Decreased	Neither	FALSE	FALSE	20982.5	5734.54	8646.53	6317.99	5951.82	1697.21	3202.45	3046.26
Coro1c	ENSMUSG00000004530	829.86	1.06199	0.223144	4.759	1.94555e-06	5.61032e-06	Increased	Neither	FALSE	TRUE	763.342	489.654	479.871	394.323	1250.43	938.532	1231.88	1090.85
Ssh1	ENSMUSG00000042121	99.3013	-1.61713	0.256467	-6.29936	2.98881e-10	1.33655e-09	Decreased	Neither	FALSE	FALSE	174.218	123.524	182.44	123.462	58.5974	52.6206	40.1936	39.3541
Ung	ENSMUSG00000029591	113.654	1.94222	0.246524	7.86907	3.57292e-15	2.51863e-14	Increased	Neither	FALSE	FALSE	44.0794	57.7631	43.1221	37.7945	173.699	230.117	145.566	177.094
Mvk	ENSMUSG00000041939	80.1536	1.06431	0.384419	2.76717	0.00565457	0.00995518	Increased	Neither	FALSE	FALSE	94.4558	25.7712	54.179	25.1964	125.566	64.4014	115.149	136.51
Git2	ENSMUSG00000041890	801.179	-1.32032	0.170939	-7.72339	1.13272e-14	7.67596e-14	Decreased	Neither	FALSE	FALSE	1363.66	1054.84	1083.58	1087.22	526.33	450.024	436.698	407.069
4930515G01Rik	ENSMUSG00000092183	12.0748	-2.05858	0.551905	-3.67253	0.00024016	0.000525503	Decreased	Neither	FALSE	FALSE	18.8912	12.4413	21.0082	28.9758	7.32468	5.49768	0	2.45963
Oasl2	ENSMUSG00000029561	380.457	-2.72379	0.273717	-9.94256	2.71758e-23	3.47922e-22	Decreased	Neither	FALSE	FALSE	561.137	777.58	706.539	617.311	72.2004	131.159	51.0567	126.671
Oasl1	ENSMUSG00000041827	231.145	-3.6236	0.30838	-11.7023	1.23994e-31	2.60856e-30	Decreased	Neither	FALSE	FALSE	452.688	449.664	410.213	411.96	26.1596	60.4745	19.5536	18.4473
Gm13830	ENSMUSG00000086368	12.2442	-1.81044	0.494637	-3.61759	0.000297357	0.000641644	Decreased	Neither	FALSE	FALSE	16.7921	23.1052	17.6911	21.4169	5.23191	7.85383	2.17263	3.68945
Srsf9	ENSMUSG00000029538	94.3143	1.57332	0.253213	6.20806	5.36412e-10	2.32917e-09	Increased	Neither	FALSE	FALSE	45.4787	64.8724	32.0651	42.8338	134.983	157.862	132.53	143.889
Gm24265	ENSMUSG00000096243	17.1962	-5.22482	0.713527	-6.68955	2.23863e-11	1.1175e-10	Decreased	Neither	FALSE	FALSE	23.0892	55.9858	23.2196	35.2749	0	0	0	0
Gm24407	ENSMUSG00000094377	14.0158	-4.92352	0.729271	-6.272	3.56429e-10	1.58359e-09	Decreased	Neither	FALSE	FALSE	16.7921	47.0992	15.4797	32.7553	0	0	0	0
Cit	ENSMUSG00000029516	172.549	3.41878	0.228639	14.8879	3.94736e-50	2.00389e-48	Increased	Neither	FALSE	FALSE	24.4885	23.9939	28.7481	37.7945	308.683	331.432	331.326	293.926
Gm13842	ENSMUSG00000084992	167.572	-2.2128	0.261685	-8.44631	3.00648e-17	2.51639e-16	Decreased	Neither	FALSE	FALSE	188.212	271.931	287.481	364.087	70.1076	65.9722	42.3662	50.4225
Rfc5	ENSMUSG00000029363	317.402	2.32316	0.197155	11.7758	5.19995e-32	1.11102e-30	Increased	Neither	FALSE	FALSE	118.944	104.862	88.4556	100.785	532.609	425.677	589.868	578.014
Tesc	ENSMUSG00000029359	13.4468	-1.29463	0.586101	-2.19768	0.0279721	0.0431387	Decreased	Neither	FALSE	FALSE	22.3895	21.3279	8.84556	27.716	12.5566	12.5661	2.17263	0
Fbxw8	ENSMUSG00000032867	66.9883	2.21942	0.336243	6.58312	4.6068e-11	2.21993e-10	Increased	Neither	FALSE	FALSE	13.9934	25.7712	35.3822	15.1178	99.4063	151.579	118.408	76.2486
Med13l	ENSMUSG00000018076	239.01	-1.70149	0.19605	-8.67515	4.13012e-18	3.68679e-17	Decreased	Neither	FALSE	FALSE	377.123	393.678	343.871	354.009	85.8033	124.876	128.185	104.534
Tpcn1	ENSMUSG00000032741	131.503	-1.33144	0.260354	-5.11154	3.1955e-07	1.0121e-06	Decreased	Neither	FALSE	FALSE	266.575	166.18	172.488	152.438	96.2672	76.1821	64.0925	57.8014
Rita1	ENSMUSG00000029600	71.5153	1.20106	0.248587	4.82888	1.37306e-06	4.0413e-06	Unchanged	Neither	FALSE	FALSE	38.482	47.9878	46.4392	37.7945	105.685	80.109	108.631	106.994
Dtx1	ENSMUSG00000029603	259.413	-4.32333	0.279095	-15.3773	2.32513e-53	1.33079e-51	Decreased	Neither	FALSE	FALSE	665.388	417.672	444.489	457.314	35.577	21.2053	15.2084	18.4473
Oas2	ENSMUSG00000032690	195.137	-4.49902	0.269409	-16.486	4.62501e-61	3.25311e-59	Decreased	Neither	FALSE	FALSE	394.615	397.233	369.302	340.151	21.974	18.0638	8.69051	11.0684
Oas3	ENSMUSG00000032661	350.154	-1.98672	0.323983	-6.13011	8.78164e-10	3.7326e-09	Decreased	Neither	FALSE	FALSE	974.643	426.558	525.205	333.852	169.514	81.6798	115.149	174.634
Oas1c	ENSMUSG00000001166	210.065	-1.94435	0.233551	-8.31977	8.81326e-17	7.0968e-16	Decreased	Neither	TRUE	FALSE	257.479	320.807	323.968	440.936	79.5251	106.027	70.6104	81.1679
Oas1b	ENSMUSG00000029605	189.205	-2.44766	0.2728	-8.96043	3.23408e-19	3.10026e-18	Decreased	Neither	TRUE	FALSE	220.397	299.48	350.505	419.519	71.154	67.5429	35.8483	49.1927
Oas1a	ENSMUSG00000052776	197.445	-2.14694	0.267498	-8.01843	1.07104e-15	7.93493e-15	Decreased	Neither	FALSE	FALSE	305.757	420.338	305.172	268.341	70.1076	103.671	43.4525	62.7207
Rpl6	ENSMUSG00000029614	8982.03	1.07287	0.167708	6.39725	1.58202e-10	7.27803e-10	Increased	Neither	FALSE	FALSE	5321.01	6060.68	5352.67	6299.09	10689.8	15048.7	11232.5	11851.7
Hectd4	ENSMUSG00000042744	282.031	-1.7092	0.237583	-7.19161	6.4033e-13	3.67215e-12	Decreased	Neither	FALSE	FALSE	534.55	446.109	371.513	385.504	187.302	121.734	98.8545	110.684
Trafd1	ENSMUSG00000042726	667.88	-1.10572	0.147862	-7.47764	7.56669e-14	4.74228e-13	Unchanged	Neither	TRUE	FALSE	870.392	933.097	915.515	936.044	414.367	428.034	385.641	459.952
Naa25	ENSMUSG00000042719	3451.05	1.08076	0.181184	5.96494	2.4472e-09	9.95244e-09	Increased	Neither	TRUE	TRUE	1828.24	2145.23	2255.62	2581.37	3724.07	5196.09	5232.77	4645.02
Acad10	ENSMUSG00000029456	210.343	-1.87079	0.219159	-8.53096	1.45134e-17	1.24236e-16	Decreased	Naive	FALSE	FALSE	290.364	324.362	335.025	380.465	84.757	118.593	71.6967	77.4785
Hvcn1	ENSMUSG00000064267	2963.25	-1.4759	0.224549	-6.57259	4.94487e-11	2.37696e-10	Decreased	Neither	FALSE	FALSE	3273.07	3464.01	4983.36	5807.76	1544.46	1897.48	1483.9	1251.95
Atp2a2	ENSMUSG00000029467	591.555	1.77966	0.184737	9.63195	5.86083e-22	6.73534e-21	Increased	Neither	FALSE	TRUE	233.691	292.37	267.578	262.042	784.787	1122.31	959.215	810.449
Gm43361	ENSMUSG00000106375	296.189	-1.74298	0.211947	-8.22086	2.02045e-16	1.57692e-15	Decreased	Neither	FALSE	FALSE	407.909	602.514	372.619	449.755	118.241	135.086	154.256	129.131
P2rx7	ENSMUSG00000029468	55.9793	-2.67917	0.357434	-7.44696	9.55143e-14	5.9352e-13	Decreased	Neither	FALSE	FALSE	149.03	74.6477	67.4474	100.785	19.8813	10.9954	15.2084	9.83854
P2rx4	ENSMUSG00000029470	102.045	-1.10461	0.244763	-4.5114	6.44013e-06	1.7346e-05	Decreased	Neither	FALSE	FALSE	143.433	135.965	100.618	180.154	62.7829	62.0452	57.5746	73.789
Rhof	ENSMUSG00000029449	512.964	-1.62465	0.309164	-5.25421	1.48664e-07	4.91033e-07	Decreased	Neither	FALSE	FALSE	1425.93	598.07	552.847	551.8	299.265	165.716	262.888	247.193
Gm43413	ENSMUSG00000104951	37.5228	-1.22597	0.362591	-3.37747	0.000731546	0.00148963	Decreased	Neither	FALSE	FALSE	37.0826	79.091	40.9107	55.432	21.974	17.2784	15.2084	33.2051
AI480526	ENSMUSG00000090086	38.397	-1.96489	0.363074	-5.38994	7.04813e-08	2.42184e-07	Decreased	Neither	FALSE	FALSE	56.6735	55.0971	67.4474	69.29	26.1596	14.9223	6.51788	11.0684
Setd1b	ENSMUSG00000038384	120.337	-1.83001	0.223367	-8.18393	2.74723e-16	2.12569e-15	Decreased	Neither	FALSE	TRUE	179.116	219.5	172.488	185.193	49.18	62.8306	48.8841	45.5032
Psmd9	ENSMUSG00000029440	818.596	1.06549	0.155506	6.85155	7.30553e-12	3.80291e-11	Unchanged	Neither	FALSE	FALSE	566.735	517.202	498.668	524.084	1137.42	966.806	1238.4	1099.46
Mlxip	ENSMUSG00000038342	404.771	-1.02869	0.221784	-4.63781	3.52114e-06	9.80278e-06	Unchanged	Neither	FALSE	TRUE	485.573	641.615	513.042	544.241	232.297	377.769	225.953	217.678
Gm42908	ENSMUSG00000104940	29.1858	-1.66148	0.371723	-4.45399	8.4288e-06	2.23163e-05	Decreased	Neither	FALSE	FALSE	31.4853	49.7651	47.5449	51.6525	6.27829	15.7077	16.2947	14.7578
Gm43813	ENSMUSG00000106636	80.5097	-1.17522	0.237813	-4.93911	7.84789e-07	2.3782e-06	Decreased	Neither	FALSE	FALSE	99.3535	132.411	109.464	107.084	47.0872	46.3376	44.5388	57.8014
Kntc1	ENSMUSG00000029414	864.162	5.82073	0.338507	17.0726	2.37464e-65	1.92544e-63	Increased	Neither	FALSE	FALSE	15.3928	10.664	38.6993	37.7945	1185.55	1321.01	2431.17	1873.01
Denr	ENSMUSG00000023106	1820.33	1.01921	0.165098	6.1733	6.688e-10	2.87621e-09	Unchanged	Neither	FALSE	FALSE	1213.93	1218.36	1154.34	1200.61	2260.19	1994.09	2733.16	2787.99
Ccdc62	ENSMUSG00000061882	20.2101	-1.8003	0.460637	-3.88335	0.000103029	0.000237458	Decreased	Neither	FALSE	FALSE	60.1718	23.9939	26.5367	17.6374	9.41744	7.85383	8.69051	7.3789
Hip1r	ENSMUSG00000000915	184.981	-1.09241	0.319755	-3.41562	0.000636369	0.00130952	Unchanged	Neither	FALSE	FALSE	437.295	227.498	191.285	159.997	167.421	107.597	79.3009	109.454
Vps37b	ENSMUSG00000066278	194.774	-1.84292	0.365842	-5.03448	4.79149e-07	1.48239e-06	Decreased	Neither	FALSE	FALSE	601.718	239.05	229.984	165.036	129.751	69.8991	57.5746	65.1803
Cdk2ap1	ENSMUSG00000029394	174.997	2.41124	0.225266	10.69	1.1335e-26	1.82548e-25	Increased	Neither	FALSE	FALSE	42.68	64.8724	59.7075	49.1329	253.225	354.993	290.046	285.318
Kmt5a	ENSMUSG00000049327	243.963	1.35027	0.18884	7.14887	8.74949e-13	4.97851e-12	Increased	Neither	FALSE	FALSE	125.241	145.741	143.74	131.021	302.404	414.682	361.742	327.131
Rilpl2	ENSMUSG00000029401	235.453	1.09346	0.366683	2.98135	0.00286984	0.00530781	Increased	Neither	FALSE	FALSE	306.456	100.419	98.4068	76.8489	422.738	210.483	312.858	355.417
Snrnp35	ENSMUSG00000029402	129.839	1.63123	0.255981	6.36894	1.90334e-10	8.68103e-10	Increased	Neither	FALSE	FALSE	44.779	65.7611	67.4474	71.8096	139.169	245.039	222.694	182.013
Eif2b1	ENSMUSG00000029388	2683.42	1.7504	0.183109	9.55906	1.18827e-21	1.34701e-20	Increased	Neither	FALSE	FALSE	938.96	1245.02	1211.84	1468.95	3501.2	4567	4286.59	4247.79
Ccdc92	ENSMUSG00000037979	16.9113	-1.39338	0.463652	-2.99293	0.00276309	0.00512499	Unchanged	Neither	FALSE	FALSE	16.0925	39.9899	24.3253	20.1571	14.6494	8.63921	6.51788	4.91927
Scarb1	ENSMUSG00000037936	180.187	2.57989	0.266574	9.66185	4.37865e-22	5.08708e-21	Increased	Neither	FALSE	FALSE	78.3633	43.5445	44.2278	28.9758	325.425	292.162	332.412	296.386
Dhx37	ENSMUSG00000029480	120.867	1.46618	0.277574	5.27891	1.29952e-07	4.32777e-07	Increased	Neither	FALSE	FALSE	93.0564	49.7651	66.3417	40.3142	229.158	157.077	173.81	157.417
Bri3bp	ENSMUSG00000037905	105.761	1.26722	0.219547	5.76943	7.95417e-09	3.04801e-08	Unchanged	Neither	FALSE	FALSE	56.6735	68.4271	53.0733	68.0301	141.262	171.999	139.048	147.578
Aacs	ENSMUSG00000029482	212.082	1.21905	0.232936	5.23238	1.67338e-07	5.50997e-07	Increased	Neither	TRUE	FALSE	125.941	141.297	155.903	79.3685	340.074	251.322	324.808	277.939
Stx2	ENSMUSG00000029428	186.619	-2.39114	0.225901	-10.5707	4.07296e-26	6.35773e-25	Decreased	Neither	FALSE	FALSE	274.971	370.573	272.001	343.93	68.0148	66.7575	49.9704	46.733
Ran	ENSMUSG00000029430	13250.1	2.34801	0.2719	8.63548	5.84826e-18	5.16523e-17	Increased	Neither	FALSE	FALSE	5788.39	3707.5	4105.44	3141.99	25790.2	11417.9	24935.2	27113.8
Psph	ENSMUSG00000029446	1574.25	1.131	0.155619	7.26758	3.65996e-13	2.14634e-12	Unchanged	Neither	TRUE	FALSE	874.59	1031.74	970.8	1053.21	1850	2300.39	2207.39	2305.91
Cct6a	ENSMUSG00000029447	9877.55	1.80256	0.290005	6.21559	5.11337e-10	2.22775e-09	Increased	Neither	FALSE	FALSE	6450.98	3994.54	3725.08	2886.24	16537	7925.3	19388.5	18112.7
Zbed5	ENSMUSG00000034173	22.2357	1.76583	0.410118	4.28445	1.83191e-05	4.64281e-05	Increased	Neither	FALSE	FALSE	6.29705	13.33	12.1626	6.29909	29.2987	49.4791	31.5031	29.5156
Gusb	ENSMUSG00000025534	625.607	1.79399	0.224452	7.99136	1.33461e-15	9.77601e-15	Increased	Neither	FALSE	FALSE	405.81	231.052	260.944	199.051	948.022	945.601	1005.93	1008.45
Tpst1	ENSMUSG00000034118	39.5336	2.66718	0.347647	7.60175	2.92152e-14	1.90037e-13	Increased	Neither	FALSE	FALSE	13.9934	6.22064	6.63417	12.5982	63.8293	70.6845	77.1282	65.1803
Gm15920	ENSMUSG00000080893	363.842	1.60086	0.295334	5.41981	5.96612e-08	2.06707e-07	Increased	Neither	FALSE	FALSE	115.446	182.176	136	269.601	457.269	577.256	365.001	807.99
Gm42467	ENSMUSG00000106751	50.5373	-1.06931	0.311195	-3.43318	0.000596541	0.00123234	Unchanged	Neither	FALSE	FALSE	67.8682	94.1983	65.236	49.1329	21.974	42.4107	31.5031	31.9752
Rcc1l	ENSMUSG00000061979	74.9734	1.08035	0.279221	3.86743	0.000109991	0.000252358	Unchanged	Neither	FALSE	FALSE	39.1816	60.4291	45.3335	45.3534	77.4323	139.798	108.631	83.6275
Gtf2ird2	ENSMUSG00000015942	142.881	-1.0705	0.266467	-4.01635	5.91077e-05	0.000140702	Decreased	Neither	FALSE	FALSE	242.786	188.397	208.976	138.58	134.983	77.7529	81.4735	70.0996
Gtf2i	ENSMUSG00000060261	4016.77	-1.8819	0.143591	-13.1056	3.0585e-39	9.44738e-38	Decreased	Neither	TRUE	FALSE	6500.66	6491.69	5899.99	6437.67	1565.39	1906.12	1583.84	1748.8
Gm43481	ENSMUSG00000107000	389.756	-1.89666	0.196041	-9.67173	3.97617e-22	4.65189e-21	Decreased	Neither	FALSE	FALSE	604.517	593.627	574.961	695.419	184.163	180.638	116.236	168.485
Rfc2	ENSMUSG00000023104	3622.18	1.40547	0.155793	9.0213	1.85867e-19	1.81302e-18	Increased	Neither	FALSE	FALSE	1735.19	2008.38	2005.73	2144.21	4703.49	6027.81	5390.29	4962.31
Lat2	ENSMUSG00000040751	43.6632	-1.49463	0.316235	-4.71766	2.38568e-06	6.79727e-06	Decreased	Neither	TRUE	FALSE	69.9672	55.0971	86.2442	49.1329	19.8813	21.2053	29.3305	18.4473
Eif4h	ENSMUSG00000040731	4127.46	1.31823	0.318407	4.14006	3.47218e-05	8.50275e-05	Unchanged	Neither	TRUE	TRUE	3091.15	1582.71	2469.02	2066.1	8578.24	2350.65	7293.51	5588.29
Mettl27	ENSMUSG00000040557	141.051	-2.05042	0.362337	-5.65356	1.57154e-08	5.83258e-08	Decreased	Neither	FALSE	FALSE	266.575	147.518	246.57	260.782	104.638	27.4884	29.3305	45.5032
Stx1a	ENSMUSG00000007207	307.444	-1.82498	0.242121	-7.53459	4.89861e-14	3.13576e-13	Decreased	Neither	FALSE	FALSE	408.609	584.74	373.725	564.398	143.354	158.647	141.221	84.8574
Mdh2	ENSMUSG00000019179	5532.34	1.36648	0.302009	4.52458	6.05153e-06	1.63597e-05	Increased	Neither	FALSE	FALSE	4976.77	2205.66	2790.77	2097.6	10373.8	4322.75	9060.94	8430.39
Ywhag	ENSMUSG00000051391	789.274	1.59437	0.378715	4.20951	2.55928e-05	6.3579e-05	Increased	Neither	FALSE	TRUE	761.943	216.834	322.863	192.752	1378.09	555.266	1591.45	1295
Polr2j	ENSMUSG00000039771	1451.26	1.23465	0.198013	6.23506	4.51599e-10	1.97782e-09	Unchanged	Neither	FALSE	FALSE	678.682	1025.52	788.36	941.084	1878.26	2494.38	1676.18	2127.58
Alkbh4	ENSMUSG00000039754	321.105	-1.33912	0.586264	-2.28449	0.022343	0.0350595	Decreased	Neither	FALSE	FALSE	1116.68	209.725	323.968	269.601	300.312	70.6845	140.134	137.739
Orai2	ENSMUSG00000039747	1050.83	-3.16697	0.321413	-9.84884	6.93412e-23	8.66839e-22	Decreased	Neither	FALSE	FALSE	3119.14	1354.32	1747	1408.48	327.518	162.574	112.977	174.634
Ift22	ENSMUSG00000007987	109.908	1.41433	0.238193	5.93439	2.94948e-09	1.1863e-08	Increased	Neither	FALSE	FALSE	53.8748	78.2024	63.0246	40.3142	161.143	164.145	167.292	151.267
4933404O12Rik	ENSMUSG00000097908	87.8166	1.74282	0.320919	5.42502	5.79484e-08	2.01131e-07	Increased	Neither	FALSE	FALSE	37.7823	30.2146	67.4474	20.1571	98.3599	146.081	158.602	143.889
Znhit1	ENSMUSG00000059518	225.78	1.26592	0.244304	5.18083	2.20897e-07	7.16244e-07	Unchanged	Neither	TRUE	FALSE	115.446	133.3	128.261	147.399	433.202	372.271	257.456	218.907
Ap1s1	ENSMUSG00000004849	1702.23	1.37741	0.178871	7.70042	1.35619e-14	9.11095e-14	Increased	Neither	FALSE	FALSE	745.151	926.876	975.222	1109.9	2201.59	2835.23	2537.63	2286.23
Trim56	ENSMUSG00000043279	311.817	-2.16345	0.186044	-11.6219	3.1889e-31	6.56677e-30	Decreased	Activated	FALSE	FALSE	577.23	552.749	487.611	428.338	102.545	115.451	116.236	114.373
Pop7	ENSMUSG00000029715	763.764	1.22293	0.169278	7.22407	5.04538e-13	2.91777e-12	Increased	Neither	FALSE	FALSE	386.219	478.101	413.53	545.501	1034.87	1150.59	1046.12	1055.18
Gigyf1	ENSMUSG00000029714	134.087	-1.56921	0.264051	-5.93896	2.86827e-09	1.15562e-08	Decreased	Neither	FALSE	FALSE	170.72	238.162	190.179	210.39	89.9889	80.8944	45.6252	46.733
Gm7285	ENSMUSG00000105408	44.4571	-1.3625	0.320531	-4.24476	2.1883e-05	5.48531e-05	Decreased	Neither	FALSE	FALSE	55.9738	60.4291	58.6018	84.4078	17.7885	31.4153	16.2947	30.7454
Gm36266	ENSMUSG00000106617	14.9791	-1.67399	0.501117	-3.31877	0.000904133	0.00181298	Decreased	Neither	FALSE	FALSE	26.5875	20.4393	26.5367	20.1571	14.6494	3.14153	2.17263	6.14908
Lrch4	ENSMUSG00000093445	665.093	-1.27487	0.51494	-2.47585	0.013292	0.021831	Decreased	Neither	FALSE	TRUE	2021.35	504.761	737.498	614.791	624.69	187.706	323.721	306.224
Gm20605	ENSMUSG00000029720	793.953	-1.53431	0.367735	-4.17203	3.019e-05	7.43666e-05	Decreased	Neither	FALSE	FALSE	2336.21	723.372	939.84	789.906	671.777	215.195	343.275	332.051
Sap25	ENSMUSG00000079165	121.836	-2.78799	0.297668	-9.33615	9.98989e-21	1.06231e-19	Decreased	Neither	FALSE	FALSE	295.262	213.279	183.545	166.296	46.0408	27.4884	20.64	22.1367
Mepce	ENSMUSG00000029726	203.319	-1.20277	0.216323	-5.55875	2.7172e-08	9.75584e-08	Unchanged	Neither	FALSE	FALSE	267.275	346.579	228.879	297.317	130.798	146.081	107.545	102.075
Zfp113	ENSMUSG00000037007	276.009	-1.32937	0.242026	-5.49173	3.9801e-08	1.40355e-07	Unchanged	Neither	FALSE	FALSE	275.671	335.915	437.855	540.462	128.705	175.926	140.134	173.404
Cops6	ENSMUSG00000019494	1849.39	1.16341	0.263988	4.40696	1.04831e-05	2.7401e-05	Increased	Neither	FALSE	FALSE	1677.81	859.337	1076.95	883.132	3257.39	1591.19	2681.02	2768.32
Mcm7	ENSMUSG00000029730	8836.89	2.72336	0.180642	15.0756	2.34535e-51	1.23911e-49	Increased	Neither	FALSE	FALSE	2272.54	2181.67	2473.44	2187.04	16008.6	11256.9	18214.2	16100.8
Lamtor4	ENSMUSG00000050552	278.057	-1.29373	0.264991	-4.8812	1.05445e-06	3.14556e-06	Unchanged	Neither	FALSE	FALSE	289.664	416.783	416.847	469.912	167.421	235.615	106.459	121.752
BC037034	ENSMUSG00000036948	67.0157	-1.49336	0.273661	-5.45039	5.02603e-08	1.75648e-07	Decreased	Neither	TRUE	FALSE	110.548	114.638	95.0897	78.1087	44.9944	34.5568	24.9852	33.2051
Stag3	ENSMUSG00000036928	55.0158	2.71249	0.417295	6.45999	1.04713e-10	4.88271e-10	Increased	Neither	FALSE	FALSE	7.6964	30.2146	4.42278	8.81872	81.6178	129.588	87.9914	89.7766
Got2-ps1	ENSMUSG00000080935	254.698	1.82661	0.193579	9.43236	4.00964e-21	4.40419e-20	Increased	Neither	FALSE	FALSE	90.9574	103.085	130.472	119.683	384.022	422.536	430.18	356.647
Zfp157	ENSMUSG00000036898	361.299	-1.07558	0.211136	-5.09389	3.50784e-07	1.1022e-06	Unchanged	Neither	FALSE	FALSE	344.239	494.097	520.782	609.752	209.276	228.546	220.522	263.181
Prkar1b	ENSMUSG00000025855	8.58829	-1.41504	0.644257	-2.1894	0.0285678	0.043976	Unchanged	Neither	FALSE	FALSE	6.29705	10.664	16.5854	18.8973	2.09276	0.785383	1.08631	12.2982
Gm15672	ENSMUSG00000086873	12.3541	-2.7677	0.576706	-4.62248	3.79173e-06	1.0491e-05	Decreased	Neither	FALSE	FALSE	11.1948	20.4393	29.8537	27.716	3.13915	1.57077	0	4.91927
Dnaaf5	ENSMUSG00000025857	227.369	-1.44333	0.204857	-7.04347	1.87505e-12	1.03612e-11	Decreased	Neither	FALSE	FALSE	272.872	344.801	399.156	319.994	131.844	130.374	122.753	97.1555
Get4	ENSMUSG00000025858	120.213	1.55165	0.218412	7.10005	1.24713e-12	6.99736e-12	Increased	Neither	FALSE	FALSE	61.5712	47.0992	66.3417	66.7703	193.581	173.57	159.688	193.081
Adap1	ENSMUSG00000056413	38.1601	4.50163	0.463467	9.00509	2.15495e-19	2.08806e-18	Increased	Neither	FALSE	FALSE	2.79869	0	2.21139	5.03927	79.5251	84.036	73.8693	57.8014
3110082I17Rik	ENSMUSG00000053553	232.59	3.55712	0.389168	9.10925	8.29537e-20	8.29963e-19	Increased	Neither	FALSE	FALSE	60.1718	13.33	28.7481	22.6767	547.258	179.853	547.502	461.181
Gpr146	ENSMUSG00000044197	101.405	-1.3751	0.267356	-5.13988	2.74909e-07	8.78925e-07	Unchanged	Activated	FALSE	FALSE	132.238	140.409	152.586	166.296	68.0148	74.6114	40.1936	36.8945
Psmg3	ENSMUSG00000029551	943.531	1.93327	0.153613	12.5839	2.5904e-36	7.00127e-35	Increased	Neither	FALSE	FALSE	354.034	384.791	406.896	408.181	1450.29	1692.5	1445.88	1405.68
Gm43338	ENSMUSG00000105679	18.6525	-1.02394	0.426899	-2.3947	0.0166342	0.026778	Unchanged	Neither	FALSE	FALSE	20.9902	17.7733	23.2196	40.3142	11.5102	14.1369	6.51788	14.7578
Nudt1	ENSMUSG00000036639	523.32	2.07369	0.196221	10.5655	4.30441e-26	6.71005e-25	Increased	Neither	FALSE	FALSE	150.43	218.611	186.862	236.846	742.931	979.372	836.461	835.046
Snx8	ENSMUSG00000029560	36.9391	2.55844	0.393279	6.44925	1.12403e-10	5.22874e-10	Increased	Neither	FALSE	FALSE	16.7921	8.88663	7.73986	3.77945	73.2468	42.4107	65.1788	77.4785
Eif3b	ENSMUSG00000056076	888.778	1.73372	0.167355	10.3585	3.82827e-25	5.55266e-24	Increased	Neither	FALSE	FALSE	388.318	452.33	414.635	372.906	1314.26	1637.52	1280.76	1249.49
Lfng	ENSMUSG00000029570	182.273	-1.01576	0.287482	-3.53262	0.000411469	0.000871767	Unchanged	Neither	FALSE	FALSE	223.195	226.609	306.277	228.027	178.931	144.51	79.3009	71.3294
Ttyh3	ENSMUSG00000036565	94.4543	-1.16775	0.295658	-3.94775	7.88883e-05	0.000184404	Decreased	Neither	FALSE	TRUE	116.146	118.192	158.114	136.06	73.2468	65.1868	64.0925	24.5963
Iqce	ENSMUSG00000036555	384.575	-1.29634	0.19608	-6.61047	3.83103e-11	1.86925e-10	Decreased	Neither	FALSE	FALSE	475.777	484.322	572.75	662.664	267.874	206.556	217.263	189.392
Amz1	ENSMUSG00000050022	29.9148	1.16476	0.342788	3.39294	0.000691463	0.00141368	Increased	Neither	FALSE	FALSE	20.2905	21.3279	12.1626	17.6374	40.8089	38.4838	55.402	33.2051
Card11	ENSMUSG00000036526	718.532	-1.59261	0.34826	-4.57268	4.81518e-06	1.3176e-05	Decreased	Neither	FALSE	FALSE	1822.65	704.71	902.247	942.344	585.974	151.579	312.858	325.901
Foxk1	ENSMUSG00000056493	144.642	-1.84286	0.211972	-8.6861	3.75102e-18	3.35352e-17	Decreased	Neither	FALSE	FALSE	208.502	244.382	206.765	250.704	57.551	72.2552	64.0925	52.8821
Ap5z1	ENSMUSG00000039623	196.806	-1.57986	0.566457	-2.78891	0.0052886	0.00936038	Decreased	Neither	FALSE	FALSE	687.078	132.411	220.033	187.713	151.725	38.4838	86.9051	70.0996
Tnrc18	ENSMUSG00000039477	57.615	-1.82263	0.304916	-5.96404	2.46074e-09	1.0004e-08	Decreased	Neither	FALSE	FALSE	92.3567	111.083	84.0328	75.5891	37.6698	23.5615	20.64	15.9876
Rnf216	ENSMUSG00000045078	41.4438	2.0342	0.429966	4.71151	2.45885e-06	6.98869e-06	Increased	Neither	FALSE	FALSE	33.5843	5.33198	7.73986	11.3384	72.2004	58.9037	76.0419	66.4101
E130309D02Rik	ENSMUSG00000039244	78.177	1.14074	0.254499	4.47984	7.4698e-06	1.99081e-05	Unchanged	Neither	FALSE	FALSE	55.9738	56.8745	44.2278	34.0151	130.798	102.885	101.027	99.6152
Kdelr2	ENSMUSG00000079111	210.264	1.09818	0.210519	5.21576	1.83067e-07	5.99576e-07	Increased	Neither	FALSE	TRUE	107.75	165.291	143.74	114.643	289.848	329.075	247.679	284.088
Eif2ak1	ENSMUSG00000029613	1546.56	1.48289	0.161026	9.20866	3.30222e-20	3.40607e-19	Increased	Neither	FALSE	FALSE	803.224	902.882	744.132	786.126	1960.92	2638.89	2266.05	2270.24
Aimp2	ENSMUSG00000029610	2886.72	1.74646	0.168365	10.3728	3.29784e-25	4.80718e-24	Increased	Neither	FALSE	FALSE	1116.68	1539.16	1220.69	1375.72	4077.75	5147.4	4355.03	4261.32
Tecpr1	ENSMUSG00000066621	1676.88	-2.68521	0.310616	-8.64337	5.45774e-18	4.83128e-17	Decreased	Neither	FALSE	FALSE	4899.81	2179.89	2530.93	2105.16	695.844	362.061	293.305	348.038
Gm43267	ENSMUSG00000104662	13.1183	-2.43081	0.53666	-4.42716	9.54828e-06	2.51207e-05	Decreased	Neither	FALSE	FALSE	16.7921	19.5506	29.8537	25.1964	6.27829	2.35615	0	4.91927
Gm15708	ENSMUSG00000086894	56.3421	-2.98811	0.409314	-7.23449	4.6728e-13	2.71036e-12	Decreased	Neither	FALSE	FALSE	44.779	79.091	117.204	166.296	9.41744	15.7077	10.8631	7.3789
Pdap1	ENSMUSG00000029623	592.196	1.56567	0.23736	6.59542	4.24045e-11	2.05527e-10	Increased	Neither	FALSE	FALSE	373.625	252.38	269.789	278.42	1138.46	557.622	909.244	958.027
Cpsf4	ENSMUSG00000029625	224.239	1.59628	0.255101	6.25522	3.9696e-10	1.7528e-09	Increased	Neither	TRUE	FALSE	147.631	90.6437	107.252	89.447	453.084	232.473	348.707	324.672
Zkscan14	ENSMUSG00000029627	356.106	-1.5569	0.261673	-5.94863	2.70402e-09	1.09435e-08	Decreased	Neither	FALSE	FALSE	738.854	479.878	506.408	414.48	251.132	115.451	161.861	180.783
Polr1d	ENSMUSG00000029642	1351.55	1.20691	0.19436	6.20944	5.31745e-10	2.31149e-09	Increased	Neither	FALSE	FALSE	826.313	1077.06	681.108	655.105	1777.8	2022.36	1771.78	2000.91
D5Ertd605e	ENSMUSG00000106820	10.3093	2.18555	0.553245	3.87341	0.000107323	0.000246675	Increased	Neither	FALSE	FALSE	1.39934	5.33198	4.42278	1.25982	18.8349	22.7761	17.381	11.0684
Pan3	ENSMUSG00000029647	461.505	-1.18496	0.243862	-4.85866	1.1818e-06	3.50667e-06	Decreased	Neither	FALSE	FALSE	538.748	886.886	536.262	617.311	242.761	359.705	195.536	314.833
Pomp	ENSMUSG00000029649	3846.57	1.42394	0.183316	7.76757	8.00047e-15	5.47558e-14	Increased	Neither	FALSE	TRUE	1811.45	2338.07	1932.75	2199.64	5000.66	7139.92	4794.99	5555.08
Slc46a3	ENSMUSG00000029650	241.44	-3.4778	0.290102	-11.9511	6.40535e-33	1.46072e-31	Decreased	Neither	TRUE	FALSE	419.104	353.688	471.026	539.202	64.8757	24.3469	26.0715	33.2051
Slc7a1	ENSMUSG00000041313	622.025	1.20037	0.261251	4.59439	4.34026e-06	1.19605e-05	Increased	Neither	FALSE	TRUE	535.249	359.02	280.846	308.655	963.718	530.919	1056.98	940.81
Ubl3	ENSMUSG00000001687	330.115	-1.2844	0.207769	-6.18084	6.37611e-10	2.74714e-09	Unchanged	Neither	FALSE	FALSE	479.276	602.514	364.879	433.377	163.236	216.766	189.019	191.851
Gm15411	ENSMUSG00000085971	18.8174	-5.40221	0.701381	-6.96329	3.32427e-12	1.79115e-11	Decreased	Neither	FALSE	FALSE	30.0859	39.1012	30.9594	50.3927	0	0	0	0
Hmgb1	ENSMUSG00000066551	6833.61	1.01186	0.180018	5.62086	1.90008e-08	6.9765e-08	Unchanged	Neither	FALSE	FALSE	3585.12	4609.5	4525.61	5303.83	7471.17	9647.64	10248.3	9277.74
Mm2pr	ENSMUSG00000097191	8.36588	-2.11814	0.630364	-3.27709	0.00104882	0.00208125	Decreased	Neither	FALSE	FALSE	9.79541	16.8846	12.1626	18.8973	0	5.49768	0	3.68945
Wdr95	ENSMUSG00000029658	21.3374	-2.78085	0.483246	-5.63388	1.76201e-08	6.49409e-08	Unchanged	Neither	TRUE	FALSE	41.2807	24.8826	47.5449	39.0543	10.4638	3.92691	1.08631	2.45963
Fry	ENSMUSG00000056602	61.0643	-2.86194	0.350347	-8.10634	5.21688e-16	3.96049e-15	Decreased	Neither	FALSE	TRUE	111.948	140.409	87.3499	95.7461	12.5566	22.7761	5.43157	12.2982
Brca2	ENSMUSG00000041147	154.595	2.18281	0.298295	7.31115	2.64869e-13	1.57465e-12	Increased	Activated	FALSE	FALSE	27.2872	42.6558	90.6669	55.432	241.714	280.382	237.903	260.721
N4bp2l1	ENSMUSG00000041132	141.139	-2.06466	0.309455	-6.66414	2.66224e-11	1.31825e-10	Decreased	Neither	FALSE	FALSE	323.249	210.613	206.765	180.154	79.5251	59.6891	26.0715	43.0436
Gm43597	ENSMUSG00000107096	20.1494	-1.63892	0.446244	-3.65531	0.000256872	0.000559454	Decreased	Neither	FALSE	FALSE	23.0892	37.3239	25.431	39.0543	8.37106	10.9954	2.17263	14.7578
1700028E10Rik	ENSMUSG00000097321	74.5728	-1.65604	0.320875	-5.1553	2.53226e-07	8.14509e-07	Decreased	Neither	FALSE	FALSE	94.4558	69.3157	139.317	154.958	50.2263	25.9176	30.4168	31.9752
Rfc3	ENSMUSG00000033970	1750.53	3.44829	0.17325	19.8965	4.36319e-88	8.08645e-86	Increased	Neither	FALSE	FALSE	232.291	329.694	281.952	304.876	2836.74	3476.89	3097.08	3444.72
Gm20559	ENSMUSG00000106734	581.448	-3.23681	0.203758	-15.8701	1.02116e-56	6.69834e-55	Decreased	Neither	FALSE	FALSE	850.801	1245.91	1044.88	1077.14	82.6642	109.168	111.89	129.131
Samd9l	ENSMUSG00000047735	1596.42	-2.91914	0.239596	-12.1809	3.92998e-34	9.53981e-33	Decreased	Neither	FALSE	FALSE	2373.29	2697.09	2972.11	3293.16	213.462	345.568	373.692	502.995
Slc25a13	ENSMUSG00000015112	629.399	3.62507	0.23089	15.6813	2.02939e-55	1.28082e-53	Increased	Neither	FALSE	FALSE	92.3567	61.3178	109.464	98.2658	859.08	1178.07	1443.71	1192.92
Gm5873	ENSMUSG00000093651	23.8818	2.32858	0.425365	5.41929	5.98349e-08	2.07248e-07	Increased	Neither	FALSE	FALSE	7.6964	7.99797	8.84556	3.77945	29.2987	59.6891	28.2441	45.5032
Asns	ENSMUSG00000029752	323.945	4.90244	0.629399	7.74351	9.67123e-15	6.58111e-14	Increased	Neither	FALSE	FALSE	23.0892	6.22064	8.84556	1.25982	288.802	424.892	1015.7	822.748
Mios	ENSMUSG00000042447	402.64	1.47163	0.207551	7.08954	1.34557e-12	7.52797e-12	Increased	Neither	FALSE	FALSE	223.195	156.405	208.976	255.743	478.197	607.886	590.954	699.766
Rpa3	ENSMUSG00000012483	734.098	1.49451	0.195248	7.65378	1.95149e-14	1.29243e-13	Increased	Neither	FALSE	FALSE	338.641	459.439	356.034	367.867	850.709	1317.87	1020.05	1162.18
Gm45062	ENSMUSG00000107705	152.323	-1.3721	0.20775	-6.60176	4.063e-11	1.975e-10	Decreased	Neither	FALSE	FALSE	252.582	239.05	197.919	192.752	72.2004	91.8898	83.6461	88.5468
Glcci1	ENSMUSG00000029638	128.196	-2.01636	0.233789	-8.61351	7.08581e-18	6.2206e-17	Decreased	Neither	FALSE	TRUE	235.79	228.386	184.651	178.894	41.8553	62.8306	48.8841	44.2734
Tmem106b	ENSMUSG00000029571	116.822	-1.09842	0.239174	-4.59115	4.40815e-06	1.21419e-05	Decreased	Neither	FALSE	FALSE	137.136	155.516	175.805	172.595	76.3859	83.2506	47.7978	86.0872
Bmt2	ENSMUSG00000042742	104.513	-1.53459	0.262934	-5.83171	5.48618e-09	2.13879e-08	Unchanged	Neither	FALSE	FALSE	150.43	220.389	139.317	115.903	56.5046	59.6891	43.4525	50.4225
1110019D14Rik	ENSMUSG00000097616	19.1484	-1.45644	0.425896	-3.40675	0.000657411	0.00134926	Unchanged	Neither	FALSE	FALSE	20.2905	26.6599	37.5936	30.2356	7.32468	8.63921	16.2947	6.14908
Mdfic	ENSMUSG00000041390	58.6593	3.30101	0.328168	9.93338	2.97984e-23	3.80305e-22	Increased	Neither	FALSE	TRUE	13.9934	7.99797	7.73986	8.81872	89.9889	103.671	132.53	104.534
St7	ENSMUSG00000029534	59.4427	1.20415	0.271928	4.42575	9.6106e-06	2.5279e-05	Increased	Neither	FALSE	FALSE	27.9869	27.5486	39.805	47.8731	77.4323	86.3921	83.6461	84.8574
Gm26809	ENSMUSG00000097815	290.686	-2.37182	0.220837	-10.7316	7.23539e-27	1.17661e-25	Decreased	Neither	FALSE	FALSE	587.725	533.198	381.465	456.054	71.154	101.314	109.718	84.8574
Gm20186	ENSMUSG00000106874	102.545	-2.73594	0.285166	-9.55814	1.19891e-21	1.35776e-20	Decreased	Neither	FALSE	FALSE	225.294	202.615	126.049	165.036	24.0668	27.4884	32.5894	17.2174
Lsm8	ENSMUSG00000044155	1578.48	1.4519	0.186226	7.7962	6.3801e-15	4.40012e-14	Increased	Neither	FALSE	FALSE	654.893	1029.96	818.214	846.597	2012.19	2671.09	2241.06	2353.87
Ndufa5	ENSMUSG00000023089	1016.53	1.31255	0.209774	6.2567	3.93205e-10	1.73706e-09	Increased	Neither	FALSE	FALSE	444.292	711.819	548.424	605.972	1303.79	1672.87	1131.94	1713.13
Wasl	ENSMUSG00000029684	65.3967	-1.07603	0.284954	-3.77412	0.000160571	0.000360545	Decreased	Neither	FALSE	FALSE	63.6702	112.86	90.6669	90.7069	31.3915	48.6937	34.762	50.4225
Gm42856	ENSMUSG00000106946	124.633	-1.53674	0.224579	-6.83838	8.0094e-12	4.14713e-11	Decreased	Neither	FALSE	FALSE	195.209	210.613	154.797	183.933	50.2263	59.6891	74.9556	67.6399
Gcc1	ENSMUSG00000029708	180.048	-1.29011	0.554064	-2.32826	0.0198981	0.0315327	Unchanged	Neither	FALSE	FALSE	611.514	135.965	185.757	125.982	133.937	44.7668	115.149	87.317
Rbm28	ENSMUSG00000029701	1489.96	1.53903	0.233638	6.58696	4.48927e-11	2.16687e-10	Increased	Neither	FALSE	FALSE	999.832	642.504	735.287	622.35	2341.8	1441.18	2720.13	2416.59
Ube2h	ENSMUSG00000039159	1596.77	-2.21532	0.176708	-12.5352	4.79326e-36	1.27196e-34	Decreased	Neither	FALSE	FALSE	2493.63	2891.71	2612.76	2547.35	639.34	648.726	457.338	483.318
Cpa2	ENSMUSG00000071553	12.9607	5.02648	0.718207	6.4571	1.0673e-10	4.97476e-10	Unchanged	Activated	FALSE	FALSE	0	0	0	0	29.2987	22.7761	28.2441	23.3665
Lncpint	ENSMUSG00000044471	45.6028	-2.04132	0.364625	-5.57741	2.44128e-08	8.80852e-08	Decreased	Neither	FALSE	FALSE	119.644	73.7591	58.6018	45.3534	23.0204	15.7077	15.2084	13.528
5330406M23Rik	ENSMUSG00000104030	78.3869	-2.42072	0.331784	-7.27213	3.5387e-13	2.07836e-12	Unchanged	Neither	FALSE	FALSE	149.03	208.836	92.8783	83.148	27.2059	21.9907	20.64	23.3665
Gm13835	ENSMUSG00000086922	2176.22	1.34164	0.177902	7.54128	4.65373e-14	2.98227e-13	Increased	Neither	FALSE	FALSE	980.941	1417.42	1258.28	1232.1	2722.69	3454.11	2851.57	3492.68
Gm37728	ENSMUSG00000103220	44.9631	-3.22432	0.404398	-7.84957	4.17457e-15	2.91347e-14	Decreased	Neither	FALSE	FALSE	86.0597	129.745	44.2278	69.29	9.41744	7.06845	6.51788	7.3789
Akr1b10	ENSMUSG00000061758	341.294	-1.23851	0.201156	-6.15612	7.45473e-10	3.1895e-09	Unchanged	Neither	TRUE	FALSE	385.519	507.427	454.44	579.516	201.952	240.327	170.551	190.622
Bpgm	ENSMUSG00000038871	1051.14	-1.7656	0.358615	-4.92297	8.52407e-07	2.56844e-06	Decreased	Neither	FALSE	FALSE	3284.26	750.032	1775.75	778.567	462.501	483.01	442.13	432.896
Nup205	ENSMUSG00000038759	2754.26	2.09164	0.19919	10.5003	8.61004e-26	1.32104e-24	Increased	Neither	FALSE	TRUE	868.293	919.767	1102.38	1227.06	3330.63	4478.25	5438.08	4669.61
Ubn2	ENSMUSG00000038538	450.805	-1.25323	0.20772	-6.03265	1.61291e-09	6.67815e-09	Unchanged	Neither	FALSE	TRUE	563.236	782.024	581.595	624.87	236.482	319.651	200.968	297.616
Gm26699	ENSMUSG00000097206	49.983	-1.18104	0.319524	-3.69291	0.000221702	0.000487311	Unchanged	Neither	FALSE	FALSE	83.261	74.6477	57.4961	64.2507	14.6494	29.8445	41.2799	34.4349
Parp12	ENSMUSG00000038507	29.2798	-1.80986	0.386871	-4.65673	3.21277e-06	9.01304e-06	Decreased	Neither	FALSE	FALSE	41.9803	61.3178	40.9107	41.574	9.41744	18.8492	5.43157	14.7578
Kdm7a	ENSMUSG00000042599	397.418	-2.98767	0.214537	-13.9099	5.51818e-44	2.18408e-42	Decreased	Neither	FALSE	FALSE	609.415	863.781	640.197	723.135	86.8497	109.168	80.3872	66.4101
Rab19	ENSMUSG00000029923	571.969	-2.27909	0.201929	-11.2826	1.59948e-29	3.01219e-28	Decreased	Neither	FALSE	FALSE	798.326	1040.62	914.409	1058.25	204.045	240.327	148.825	170.945
Mkrn1	ENSMUSG00000029922	253.027	-1.29687	0.2155	-6.01655	1.78175e-09	7.35372e-09	Decreased	Neither	FALSE	FALSE	444.992	344.801	374.83	280.939	127.659	175.926	152.084	122.982
Adck2	ENSMUSG00000046947	74.256	-1.37651	0.262974	-5.22947	1.69993e-07	5.58669e-07	Unchanged	Neither	FALSE	FALSE	90.2577	125.302	110.569	107.084	39.7625	54.1914	33.6757	33.2051
Ssbp1	ENSMUSG00000029911	1113.56	1.41809	0.183364	7.73346	1.04664e-14	7.10087e-14	Increased	Neither	FALSE	FALSE	521.256	633.617	534.05	716.836	1384.36	1701.14	1502.37	1914.82
5830405F06Rik	ENSMUSG00000103586	487.45	-1.25207	0.232359	-5.38798	7.12553e-08	2.44555e-07	Decreased	Neither	TRUE	FALSE	452.688	782.912	729.758	797.465	256.364	375.413	245.507	259.491
Ephb6	ENSMUSG00000029869	79.3261	-2.2779	0.357881	-6.34789	2.18283e-10	9.90547e-10	Decreased	Neither	FALSE	FALSE	236.489	72.8704	112.781	110.864	32.4379	23.5615	27.1578	18.4473
Kel	ENSMUSG00000029866	14.2565	-1.2005	0.75997	-2.63534	0.00840536	0.0143502	Unchanged	Neither	FALSE	FALSE	83.9607	3.55465	26.5367	0	0	0	0	0
Gstk1	ENSMUSG00000029864	101.79	-1.50526	0.248796	-6.04545	1.48996e-09	6.20205e-09	Decreased	Neither	FALSE	FALSE	121.043	163.514	170.277	152.438	60.6902	62.8306	38.021	45.5032
Rbpj-ps3	ENSMUSG00000079575	14.5351	1.33008	0.437535	3.02985	0.00244672	0.00457745	Unchanged	Neither	FALSE	FALSE	4.89771	7.10931	9.95125	10.0785	18.8349	22.7761	21.7263	20.9069
Cul1	ENSMUSG00000029686	1256.74	1.70112	0.187337	9.07993	1.08648e-19	1.07688e-18	Increased	Neither	FALSE	FALSE	657.692	550.971	611.449	515.265	1813.38	1488.3	2285.6	2131.27
Ezh2	ENSMUSG00000029687	550.306	2.16795	0.204888	10.5785	3.74946e-26	5.8606e-25	Increased	Neither	FALSE	FALSE	168.621	158.182	201.236	260.782	749.21	910.259	977.682	976.475
Gm44141	ENSMUSG00000108180	14.4585	-1.59242	0.472108	-3.34958	0.00080933	0.00163859	Decreased	Neither	FALSE	FALSE	17.4918	29.3259	18.7968	23.9365	8.37106	9.42459	2.17263	6.14908
Zfp398	ENSMUSG00000062519	177.476	-1.44618	0.194439	-7.43498	1.04581e-13	6.46764e-13	Unchanged	Neither	FALSE	FALSE	250.483	239.939	272.001	279.68	102.545	85.6067	82.5598	106.994
Zfp956	ENSMUSG00000045466	510.194	-1.35206	0.212978	-6.34771	2.18547e-10	9.91322e-10	Decreased	Neither	TRUE	FALSE	608.715	597.182	752.978	988.957	299.265	328.29	255.284	250.883
Krba1	ENSMUSG00000042810	178.784	-1.71049	0.234516	-7.28991	3.10169e-13	1.83369e-12	Decreased	Neither	FALSE	FALSE	327.447	191.063	268.684	313.695	85.8033	66.7575	85.8188	91.0065
Zfp467	ENSMUSG00000068551	7.76223	-1.78009	0.60506	-2.89204	0.00382744	0.00693392	Decreased	Neither	FALSE	FALSE	7.6964	15.1073	15.4797	12.5982	0	5.49768	3.25894	2.45963
Lrrc61	ENSMUSG00000073096	173.997	-1.10198	0.384244	-2.86754	0.00413677	0.00745614	Decreased	Neither	FALSE	TRUE	373.625	128.856	272.001	187.713	177.885	36.1276	107.545	108.224
Gimap8	ENSMUSG00000064262	1662.04	-2.16159	0.163548	-13.2155	7.14376e-40	2.30416e-38	Decreased	Neither	FALSE	FALSE	2692.34	2800.18	2598.38	2808.13	606.902	726.479	548.588	515.293
Gimap6	ENSMUSG00000047867	14181.7	-1.04421	0.203487	-5.13157	2.87335e-07	9.15147e-07	Unchanged	Neither	FALSE	FALSE	15511	17445.4	19622.8	24105.3	8935.06	11808.2	7397.79	8628.4
4833403J16Rik	ENSMUSG00000107481	35.3204	-2.44493	0.367462	-6.59784	4.17187e-11	2.02539e-10	Decreased	Neither	FALSE	FALSE	44.0794	57.7631	77.3986	62.9909	5.23191	10.9954	13.0358	11.0684
Gimap3	ENSMUSG00000039264	20516.2	-1.55123	0.21251	-7.29952	2.88791e-13	1.71164e-12	Decreased	Neither	FALSE	FALSE	27626.6	31243.6	30547	33520	11021.5	14279	7817.11	8074.98
Tmem176b	ENSMUSG00000029810	41.1399	-1.70709	0.31608	-5.38621	7.19589e-08	2.4668e-07	Decreased	Naive	FALSE	FALSE	53.8748	63.0951	57.4961	80.6283	13.603	21.9907	16.2947	22.1367
Tmem176a	ENSMUSG00000023367	17.1391	-2.1503	0.45679	-4.65008	3.31803e-06	9.2838e-06	Unchanged	Neither	FALSE	FALSE	18.8912	34.6579	33.1708	27.716	3.13915	5.49768	5.43157	8.60872
Malsu1	ENSMUSG00000029815	30.3777	1.5165	0.375579	4.02953	5.58888e-05	0.000133557	Increased	Neither	FALSE	FALSE	9.79541	17.7733	17.6911	15.1178	31.3915	32.9861	54.3157	63.9505
Igf2bp3	ENSMUSG00000029814	42.7701	3.16401	0.488748	6.39093	1.64877e-10	7.56723e-10	Increased	Neither	FALSE	FALSE	4.89771	7.99797	12.1626	2.51964	56.5046	22.7761	108.631	126.671
Ccdc126	ENSMUSG00000050786	55.6009	-1.07246	0.282098	-3.79909	0.000145226	0.000327855	Unchanged	Neither	FALSE	FALSE	80.4623	76.425	67.4474	79.3685	51.2727	31.4153	32.5894	25.8262
Fam221a	ENSMUSG00000047115	54.7055	1.95409	0.295194	6.60235	4.04678e-11	1.96794e-10	Increased	Neither	FALSE	FALSE	21.6898	25.7712	19.9025	18.8973	63.8293	102.1	104.286	81.1679
Mpp6	ENSMUSG00000038388	207.167	2.87069	0.251613	11.3889	4.74899e-30	9.13496e-29	Increased	Neither	FALSE	FALSE	34.2839	62.2064	36.4879	59.2114	279.384	384.052	410.626	391.082
Gsdme	ENSMUSG00000029821	384.225	2.89073	0.242457	11.9123	1.02159e-32	2.28946e-31	Increased	Neither	FALSE	FALSE	60.8715	75.5364	101.724	115.903	498.078	755.538	789.75	676.399
Cycs	ENSMUSG00000063694	4903.53	2.19884	0.160875	13.6676	1.5856e-42	5.76745e-41	Increased	Neither	FALSE	FALSE	1476.31	2019.04	1666.28	1772.56	7189.69	8844.98	8146.26	8113.1
Hoxaas3	ENSMUSG00000085696	12.996	-1.21673	0.501312	-2.41868	0.015577	0.0252046	Decreased	Neither	FALSE	FALSE	9.09574	18.6619	21.0082	26.4562	12.5566	7.06845	5.43157	3.68945
Gm8129	ENSMUSG00000059159	65.8985	1.07749	0.329213	3.27156	0.00106955	0.00211949	Unchanged	Neither	FALSE	FALSE	23.7889	71.0931	33.1708	37.7945	88.9425	91.1044	70.6104	110.684
Mturn	ENSMUSG00000038065	189.574	-3.58007	0.324363	-10.9871	4.41088e-28	7.64117e-27	Decreased	Neither	FALSE	FALSE	526.853	287.038	340.554	255.743	39.7625	27.4884	10.8631	28.2858
Znrf2	ENSMUSG00000058446	575.516	-1.81696	0.201743	-9.00452	2.16606e-19	2.09709e-18	Decreased	Neither	FALSE	TRUE	728.359	1027.29	933.206	914.628	237.529	325.934	209.658	227.516
Nod1	ENSMUSG00000038058	116.008	-1.52914	0.282166	-5.41564	6.10689e-08	2.11146e-07	Decreased	Neither	FALSE	FALSE	177.717	162.625	172.488	182.674	85.8033	64.4014	28.2441	54.1119
Gars	ENSMUSG00000029777	558.951	1.69549	0.185875	9.12039	7.48537e-20	7.54742e-19	Increased	Neither	FALSE	FALSE	225.994	291.482	246.57	279.68	672.824	926.752	869.051	959.257
Lsm5	ENSMUSG00000091625	568.04	1.06353	0.232506	4.57401	4.7847e-06	1.31018e-05	Unchanged	Neither	TRUE	FALSE	263.776	492.319	323.968	376.685	652.943	987.226	643.097	804.3
Avl9	ENSMUSG00000029787	136.505	-1.05729	0.239202	-4.4187	9.92952e-06	2.60533e-05	Unchanged	Neither	FALSE	FALSE	208.502	200.838	150.374	182.674	75.3395	121.734	73.8693	78.7083
Gm10209	ENSMUSG00000108080	13.0943	-2.14685	0.521027	-4.05679	4.9751e-05	0.00011962	Decreased	Neither	FALSE	FALSE	11.8944	31.1032	19.9025	25.1964	2.09276	3.92691	3.25894	7.3789
Gm45193	ENSMUSG00000108112	506.531	-1.41055	0.17666	-7.98362	1.42104e-15	1.03765e-14	Decreased	Neither	FALSE	FALSE	631.804	768.694	806.051	748.332	241.714	316.509	247.679	291.467
Ppm1k	ENSMUSG00000037826	318.148	-1.98775	0.235436	-8.43914	3.19674e-17	2.66418e-16	Decreased	Neither	TRUE	FALSE	407.909	557.192	500.88	579.516	78.4787	161.003	124.926	135.28
Herc6	ENSMUSG00000029798	1104.13	-1.50726	0.18013	-8.36713	5.90364e-17	4.83725e-16	Decreased	Neither	TRUE	FALSE	1283.2	1738.23	1802.28	1733.51	489.707	657.365	560.538	568.175
Pyurf	ENSMUSG00000043162	31.2735	1.0581	0.359441	2.94017	0.00328027	0.00600344	Unchanged	Neither	FALSE	FALSE	27.9869	19.5506	17.6911	12.5982	56.5046	28.2738	44.5388	43.0436
Gm26712	ENSMUSG00000097656	11.7198	1.35603	0.494018	2.73017	0.0063302	0.0110547	Unchanged	Neither	FALSE	FALSE	8.39607	6.22064	6.63417	2.51964	23.0204	10.9954	16.2947	19.6771
Lancl2	ENSMUSG00000062190	179.499	2.59186	0.225466	11.4766	1.72941e-30	3.42829e-29	Increased	Neither	FALSE	FALSE	54.5744	58.6518	40.9107	42.8338	249.039	342.427	348.707	298.846
Vopp1	ENSMUSG00000037788	79.033	-1.30446	0.254446	-5.12282	3.01005e-07	9.55244e-07	Unchanged	Neither	FALSE	TRUE	111.248	119.081	137.106	85.6676	52.3191	45.5522	45.6252	35.6647
Herc3	ENSMUSG00000029804	679.76	-2.08675	0.17926	-11.6382	2.63397e-31	5.46257e-30	Decreased	Neither	TRUE	TRUE	1015.92	978.418	1187.52	1235.88	220.787	301.587	233.557	264.411
Snca	ENSMUSG00000025889	243.787	-2.46299	0.824911	-3.22183	0.00127373	0.00249102	Decreased	Neither	FALSE	FALSE	1233.52	127.079	448.912	68.0301	41.8553	1.57077	29.3305	0
Hpgds	ENSMUSG00000029919	22.4629	-2.37614	0.443568	-5.2905	1.2198e-07	4.07592e-07	Unchanged	Neither	FALSE	FALSE	28.6866	63.9838	28.7481	32.7553	7.32468	7.85383	5.43157	4.91927
Tnip3	ENSMUSG00000044162	123.5	5.09921	0.356763	13.7859	3.09973e-43	1.16206e-41	Increased	Neither	FALSE	FALSE	6.29705	6.22064	6.63417	3.77945	166.375	311.012	218.349	269.33
Mad2l1	ENSMUSG00000029910	1556.1	3.05349	0.245563	12.4318	1.75622e-35	4.48702e-34	Increased	Neither	FALSE	FALSE	212.7	270.154	316.229	486.29	2190.08	2841.51	3147.05	2984.77
Gng12	ENSMUSG00000036402	73.0007	2.20163	0.30221	7.26843	3.63686e-13	2.13387e-12	Increased	Neither	FALSE	FALSE	21.6898	16.8846	19.9025	42.8338	110.917	112.31	111.89	147.578
Gadd45a	ENSMUSG00000036390	9.14942	-3.41731	0.685812	-4.37664	1.20522e-05	3.12229e-05	Decreased	Neither	FALSE	FALSE	34.9836	9.7753	15.4797	10.0785	2.09276	0.785383	0	0
Serbp1	ENSMUSG00000036371	2797.17	1.70748	0.16525	10.3324	5.02915e-25	7.20496e-24	Increased	Neither	FALSE	FALSE	1423.83	1504.51	1188.62	1078.4	4010.78	4573.28	4131.25	4466.69
Il12rb2	ENSMUSG00000018341	1527.75	5.70821	0.240687	23.6292	1.9328e-123	9.40308e-121	Increased	Activated	TRUE	TRUE	56.6735	31.9919	80.7157	41.574	2827.32	2905.13	2929.79	3348.79
Rpia	ENSMUSG00000053604	88.7594	1.23234	0.269545	4.56985	4.88072e-06	1.3346e-05	Increased	Neither	FALSE	FALSE	55.9738	50.6538	38.6993	62.9909	86.8497	115.451	162.947	136.51
Eif2ak3	ENSMUSG00000031668	62.9347	-1.11301	0.357917	-3.10692	0.00189049	0.00359385	Decreased	Neither	FALSE	FALSE	96.5548	124.413	54.179	74.3292	30.3451	66.7575	34.762	22.1367
Smyd1	ENSMUSG00000055027	92.3798	3.32078	0.292811	11.2559	2.1654e-29	4.03241e-28	Increased	Neither	FALSE	FALSE	15.3928	12.4413	14.374	21.4169	137.076	219.122	171.638	147.578
Cd8b1	ENSMUSG00000053044	24070.2	-2.12133	0.225461	-9.40881	5.01786e-21	5.46026e-20	Decreased	Neither	FALSE	TRUE	31763.7	38393.8	39120.6	48111.2	9297.11	12261.4	6789.46	6824.25
Gm44174	ENSMUSG00000108289	59.3704	-2.13449	0.304064	-6.99618	2.63027e-12	1.43042e-11	Decreased	Neither	FALSE	FALSE	76.964	93.3097	107.252	114.643	19.8813	30.6299	16.2947	15.9876
Gm44175	ENSMUSG00000108132	146.145	-1.41289	0.318137	-4.43938	9.02166e-06	2.38211e-05	Unchanged	Neither	FALSE	FALSE	111.248	167.957	258.732	322.513	62.7829	106.812	64.0925	75.0188
Mrpl35	ENSMUSG00000052962	1655.51	1.72209	0.177241	9.71563	2.5864e-22	3.06898e-21	Increased	Neither	FALSE	TRUE	655.593	820.236	738.604	835.259	2155.55	3016.66	2274.74	2747.41
Immt	ENSMUSG00000052337	1105.86	1.23652	0.216611	5.70825	1.14147e-08	4.29928e-08	Increased	Neither	FALSE	FALSE	903.277	518.979	610.343	573.217	1775.71	1210.27	1593.62	1661.48
Ptcd3	ENSMUSG00000063884	3450.03	1.12917	0.191664	5.89135	3.83053e-09	1.52282e-08	Unchanged	Neither	FALSE	FALSE	1710.7	2243.87	2309.8	2333.18	3582.81	4611.77	5489.14	5318.96
Usp39	ENSMUSG00000056305	310.623	1.03252	0.203142	5.08238	3.72727e-07	1.168e-06	Unchanged	Neither	FALSE	FALSE	179.116	213.279	200.131	217.948	301.358	434.317	443.216	495.616
Vamp5	ENSMUSG00000073002	73.0736	-1.40638	0.268421	-5.23456	1.65377e-07	5.44938e-07	Decreased	Neither	FALSE	FALSE	112.647	109.306	107.252	98.2658	53.3655	39.2691	23.8989	40.584
Ggcx	ENSMUSG00000053460	190.708	-1.49513	0.218196	-6.84989	7.39079e-12	3.84558e-11	Decreased	Neither	FALSE	FALSE	300.159	282.595	305.172	241.885	109.87	68.3283	111.89	105.764
Mat2a	ENSMUSG00000053907	13550.5	1.41574	0.191054	7.41011	1.26197e-13	7.72261e-13	Increased	Neither	FALSE	TRUE	7296.88	8849.31	6834.3	6287.75	16484.7	16643	23418.7	22589.3
Capg	ENSMUSG00000056737	1035.84	1.9824	0.203435	9.74367	1.96328e-22	2.3391e-21	Increased	Neither	TRUE	FALSE	291.763	442.554	391.416	522.824	1709.79	1874.71	1591.45	1462.25
Elmod3	ENSMUSG00000056698	431.254	-1.17393	0.195389	-6.00761	1.88275e-09	7.75412e-09	Unchanged	Neither	FALSE	FALSE	491.17	555.415	647.937	706.758	239.622	322.007	241.162	245.963
Gm26640	ENSMUSG00000097569	34.1374	-2.37652	0.405446	-5.81986	5.88979e-09	2.28925e-08	Decreased	Neither	FALSE	FALSE	35.6833	50.6538	63.0246	83.148	8.37106	4.7123	15.2084	12.2982
Tmsb10	ENSMUSG00000079523	4070.06	-1.0804	0.275062	-3.92781	8.57228e-05	0.000199382	Decreased	Neither	FALSE	FALSE	3739.05	7917.99	5019.85	5583.51	3111.94	3376.36	1494.77	2316.98
Mrpl19	ENSMUSG00000030045	790.867	1.4327	0.298161	4.8047	1.54982e-06	4.52732e-06	Increased	Neither	FALSE	FALSE	687.078	308.366	406.896	263.302	1486.91	707.63	1230.79	1235.97
Hk2	ENSMUSG00000000628	345.726	5.55194	0.294833	18.5088	1.7537e-76	2.15539e-74	Increased	Neither	FALSE	FALSE	5.59738	21.3279	15.4797	8.81872	648.757	592.179	770.196	703.455
Sema4f	ENSMUSG00000000627	71.1328	-2.71131	0.313819	-8.5928	8.48745e-18	7.42319e-17	Decreased	Neither	FALSE	FALSE	160.925	105.751	134.895	97.006	26.1596	18.8492	11.9494	13.528
Htra2	ENSMUSG00000068329	285.445	1.01824	0.291425	3.49353	0.000476676	0.000997968	Increased	Neither	TRUE	FALSE	322.549	129.745	144.846	143.619	409.135	281.167	417.144	435.355
Pcgf1	ENSMUSG00000069678	275.801	-1.34193	0.238829	-5.61769	1.93529e-08	7.09687e-08	Decreased	Neither	FALSE	FALSE	278.47	453.218	338.342	522.824	148.586	190.063	134.703	140.199
Mrpl53	ENSMUSG00000030037	207.324	1.32215	0.315529	4.18921	2.79924e-05	6.92162e-05	Unchanged	Neither	TRUE	FALSE	165.822	98.6416	114.992	80.6283	394.486	138.227	294.391	371.405
Mogs	ENSMUSG00000030036	343.682	1.62173	0.176281	9.19757	3.6615e-20	3.75674e-19	Increased	Neither	FALSE	FALSE	167.921	167.069	179.122	153.698	573.417	544.27	532.294	431.666
Wbp1	ENSMUSG00000030035	54.7786	-2.06327	0.335841	-6.12364	9.14606e-10	3.87962e-09	Decreased	Neither	TRUE	FALSE	134.337	71.9817	68.5531	83.148	28.2523	21.9907	15.2084	14.7578
Wdr54	ENSMUSG00000030032	9.66347	3.15498	0.619953	4.7121	2.45178e-06	6.972e-06	Increased	Neither	FALSE	FALSE	0.699672	0	1.10569	3.77945	14.6494	23.5615	16.2947	17.2174
Mthfd2	ENSMUSG00000005667	784.125	2.72516	0.266347	10.2276	1.49233e-24	2.08426e-23	Increased	Neither	FALSE	FALSE	288.965	167.069	154.797	175.115	1366.58	822.296	1695.74	1602.45
Tet3	ENSMUSG00000034832	247.736	-1.43704	0.232902	-6.1684	6.89835e-10	2.95904e-09	Decreased	Neither	FALSE	TRUE	494.668	384.791	321.757	253.223	147.54	133.515	127.099	119.292
Dguok	ENSMUSG00000014554	282.846	-1.60137	0.316844	-5.05273	4.35536e-07	1.35428e-06	Decreased	Neither	FALSE	FALSE	740.253	281.706	385.887	311.175	204.045	102.885	106.459	130.361
Exoc6b	ENSMUSG00000033769	95.1706	-1.24418	0.277069	-4.48812	7.18548e-06	1.92046e-05	Unchanged	Neither	FALSE	FALSE	188.912	110.194	136	103.305	39.7625	53.406	69.5241	60.261
Smyd5	ENSMUSG00000033706	3556.17	2.52282	0.187586	13.4481	3.15994e-41	1.09063e-39	Increased	Neither	FALSE	FALSE	782.234	1056.62	1116.75	1182.97	5610.7	7142.27	6349.5	5208.27
Cct7	ENSMUSG00000030007	19305.7	1.61253	0.17047	9.45931	3.09995e-21	3.42108e-20	Increased	Neither	FALSE	FALSE	8388.37	10772.4	8744.94	9813.98	23650.3	33495.8	30748.1	28831.8
Alms1	ENSMUSG00000063810	71.1901	2.61231	0.286639	9.07394	1.14792e-19	1.13682e-18	Increased	Neither	FALSE	FALSE	16.7921	12.4413	24.3253	23.9365	111.963	117.807	146.652	115.603
Ptges3-ps	ENSMUSG00000040078	53.9564	2.25181	0.306001	7.33061	2.29111e-13	1.36694e-12	Increased	Neither	FALSE	FALSE	15.3928	25.7712	11.0569	18.8973	83.7106	80.8944	90.164	105.764
Nat8f1	ENSMUSG00000057103	68.4358	-1.46448	0.340479	-4.29638	1.73608e-05	4.41816e-05	Decreased	Neither	FALSE	FALSE	86.0597	95.087	107.252	119.683	24.0668	59.6891	16.2947	39.3541
Gm19265	ENSMUSG00000107230	11.9795	-3.05102	0.571765	-5.0369	4.73126e-07	1.46415e-06	Decreased	Neither	FALSE	FALSE	19.5908	21.3279	24.3253	22.6767	3.13915	0	1.08631	3.68945
Fam136a	ENSMUSG00000057497	1653.13	2.07141	0.207394	9.98709	1.73598e-23	2.24466e-22	Increased	Neither	TRUE	FALSE	603.817	482.544	724.23	685.341	2586.66	1954.03	3072.09	3116.36
Snrpg	ENSMUSG00000057278	1789	1.13421	0.222317	5.10169	3.36634e-07	1.06231e-06	Unchanged	Neither	FALSE	FALSE	856.399	1539.16	958.637	1080.92	2327.15	2822.67	1902.13	2824.89
Pcbp1	ENSMUSG00000051695	555.094	1.32962	0.199241	6.67277	2.51021e-11	1.24667e-10	Increased	Neither	FALSE	FALSE	373.625	357.243	264.261	254.483	675.963	940.889	781.059	793.232
1600020E01Rik	ENSMUSG00000097048	93.8626	-1.58498	0.239019	-6.62495	3.47377e-11	1.69848e-10	Decreased	Neither	FALSE	FALSE	140.634	168.846	121.626	134.8	49.18	44.7668	36.9347	54.1119
Mxd1	ENSMUSG00000001156	70.3227	-1.29716	0.289345	-4.47929	7.48933e-06	1.99556e-05	Decreased	Neither	FALSE	FALSE	102.852	122.636	107.252	70.5498	56.5046	41.6253	30.4168	30.7454
Anxa4	ENSMUSG00000029994	114.857	2.37889	0.246063	9.64919	4.95458e-22	5.71637e-21	Increased	Neither	FALSE	FALSE	30.7856	27.5486	44.2278	42.8338	174.746	228.546	195.536	174.634
Aak1	ENSMUSG00000057230	422.629	-2.20209	0.213722	-10.2991	7.10995e-25	1.0087e-23	Decreased	Neither	FALSE	FALSE	631.104	721.595	680.002	758.41	207.184	143.725	127.099	111.913
Gm44152	ENSMUSG00000108152	49.1394	-2.53359	0.330008	-7.62639	2.41424e-14	1.58293e-13	Decreased	Neither	FALSE	FALSE	72.7659	93.3097	67.4474	105.825	16.7421	13.3515	16.2947	7.3789
Gm44093	ENSMUSG00000107576	44.7714	-2.20905	0.374955	-5.86561	4.47477e-09	1.76273e-08	Decreased	Neither	FALSE	FALSE	46.1784	82.6457	81.8214	88.1872	13.603	15.7077	5.43157	24.5963
Arhgap25	ENSMUSG00000030047	1655.72	-2.21512	0.194092	-11.4114	3.6663e-30	7.13463e-29	Decreased	Neither	FALSE	FALSE	2447.45	2777.96	2584.01	3133.17	596.438	742.972	514.913	448.883
Gm45140	ENSMUSG00000107928	816.312	1.09067	0.203537	5.35833	8.39961e-08	2.85514e-07	Unchanged	Neither	FALSE	FALSE	715.065	458.55	467.709	425.818	1153.11	965.235	1165.61	1179.39
Isy1	ENSMUSG00000030056	1520.52	1.1842	0.206172	5.74359	9.26892e-09	3.52751e-08	Increased	Neither	FALSE	FALSE	1289.5	775.803	818.214	797.465	2247.63	1788.32	2167.2	2280.08
Gm44064	ENSMUSG00000107798	9.89697	-3.58159	0.648393	-4.76525	1.88615e-06	5.45116e-06	Decreased	Neither	FALSE	FALSE	16.0925	15.9959	21.0082	22.6767	0	0	2.17263	1.22982
Rpn1	ENSMUSG00000030062	673.01	1.34483	0.183484	7.32879	2.32234e-13	1.38416e-12	Increased	Neither	FALSE	FALSE	465.982	338.581	385.887	316.214	985.692	1076.76	970.078	844.884
Ruvbl1	ENSMUSG00000030079	4347.93	2.03941	0.152462	13.3762	8.33481e-41	2.80453e-39	Increased	Neither	FALSE	FALSE	1446.92	1743.56	1752.53	1799.02	6558.72	6455.06	7713.91	7313.72
Sec61a1	ENSMUSG00000030082	6144.3	1.08725	0.155069	7.01137	2.35996e-12	1.28882e-11	Unchanged	Neither	FALSE	FALSE	3474.57	3742.16	4216.01	4229.21	7609.29	8303.85	9633.43	7945.85
Gm44170	ENSMUSG00000107659	1032.42	1.09239	0.172062	6.34872	2.17117e-10	9.85637e-10	Unchanged	Neither	FALSE	FALSE	548.543	637.172	714.279	724.395	1352.97	1443.53	1619.69	1218.75
Gm44430	ENSMUSG00000107698	5.22874	-3.25864	0.764338	-3.98068	6.87171e-05	0.000162122	Unchanged	Neither	FALSE	FALSE	4.19803	7.99797	9.95125	18.8973	0	0.785383	0	0
Abtb1	ENSMUSG00000030083	462.795	-1.97149	0.377142	-5.22627	1.7296e-07	5.67909e-07	Decreased	Neither	TRUE	FALSE	1327.28	414.117	722.018	531.643	320.193	77.7529	153.17	156.187
Mcm2	ENSMUSG00000002870	3652.72	2.67695	0.34791	7.69392	1.4269e-14	9.56401e-14	Increased	Neither	FALSE	TRUE	1717	564.301	800.523	573.217	8881.69	3134.46	7314.15	6236.4
Tpra1	ENSMUSG00000002871	186.821	-1.29966	0.223527	-5.81268	6.14798e-09	2.38722e-08	Decreased	Neither	TRUE	FALSE	337.942	206.17	287.481	235.586	122.427	93.4606	111.89	99.6152
Chchd6	ENSMUSG00000030086	47.2774	2.6702	0.389234	6.80974	9.77786e-12	5.02714e-11	Increased	Neither	FALSE	FALSE	18.1915	9.7753	13.2683	3.77945	110.917	47.123	89.0777	86.0872
Txnrd3	ENSMUSG00000000811	25.1224	1.82283	0.411366	4.41044	1.03159e-05	2.70057e-05	Increased	Neither	FALSE	FALSE	6.29705	17.7733	13.2683	3.77945	44.9944	42.4107	38.021	34.4349
Slc41a3	ENSMUSG00000030089	53.4925	-2.05612	0.364753	-5.62053	1.90378e-08	6.98571e-08	Decreased	Neither	FALSE	FALSE	51.7757	62.2064	82.9271	153.698	20.9276	19.6346	19.5536	17.2174
Iqsec1	ENSMUSG00000034312	181.221	-2.04708	0.219047	-9.33741	9.87202e-21	1.05074e-19	Decreased	Neither	FALSE	FALSE	343.539	302.146	259.838	265.822	57.551	59.6891	73.8693	87.317
Fbln2	ENSMUSG00000064080	74.8619	2.86142	0.458573	6.21702	5.06688e-10	2.20914e-09	Increased	Neither	FALSE	FALSE	7.6964	5.33198	7.73986	42.8338	200.905	121.734	103.2	109.454
Chchd4	ENSMUSG00000034203	1452.08	3.23241	0.150603	21.4556	4.05057e-102	1.15352e-99	Increased	Neither	FALSE	FALSE	251.882	295.925	284.163	267.081	2398.31	2724.49	2777.7	2617.05
Tmem43	ENSMUSG00000030095	1766.57	-1.28577	0.18897	-6.8039	1.01826e-11	5.21915e-11	Decreased	Neither	FALSE	FALSE	2092.72	2352.29	2701.21	2912.7	1081.96	1244.83	871.223	875.63
Lsm3	ENSMUSG00000034192	1461.43	1.49051	0.181753	8.20044	2.39504e-16	1.86058e-15	Increased	Neither	FALSE	FALSE	598.919	882.443	725.336	835.259	1930.58	2429.97	1969.49	2319.43
Slc6a6	ENSMUSG00000030096	414.545	1.05817	0.178767	5.91893	3.24052e-09	1.29621e-08	Unchanged	Neither	FALSE	FALSE	228.793	254.158	291.903	297.317	556.675	643.229	557.279	487.007
Nr2c2	ENSMUSG00000005893	568.392	-1.16782	0.183473	-6.36464	1.95752e-10	8.92114e-10	Unchanged	Neither	FALSE	FALSE	675.883	838.898	810.474	832.739	290.894	424.107	315.031	359.107
Arl6ip5	ENSMUSG00000035199	3652.96	-1.42709	0.174948	-8.15712	3.43112e-16	2.63738e-15	Decreased	Neither	FALSE	FALSE	4676.61	6042.91	4909.28	5739.73	1957.78	2386.78	1819.57	1691
Frmd4b	ENSMUSG00000030064	95.3467	-1.36078	0.283754	-4.79204	1.65093e-06	4.81185e-06	Unchanged	Neither	FALSE	FALSE	145.532	143.075	121.626	144.879	43.9481	84.8213	35.8483	43.0436
Gm20696	ENSMUSG00000030068	206.879	-1.53676	0.194502	-7.89806	2.83281e-15	2.01805e-14	Unchanged	Neither	FALSE	FALSE	299.46	311.921	284.163	340.151	127.659	100.529	89.0777	102.075
Shq1	ENSMUSG00000035378	124.51	1.70412	0.326617	5.213	1.85806e-07	6.08207e-07	Increased	Neither	FALSE	TRUE	100.753	42.6558	45.3335	34.0151	228.111	128.017	193.364	223.827
Trnt1	ENSMUSG00000013736	4206.48	1.47701	0.194362	7.59917	2.98047e-14	1.9344e-13	Increased	Neither	TRUE	FALSE	1686.91	2487.37	2173.8	2454.12	4715	6927.08	6689.52	6518.03
Gm16433	ENSMUSG00000043024	98.7618	1.33627	0.251932	5.30168	1.14743e-07	3.84367e-07	Increased	Neither	FALSE	FALSE	39.8813	62.2064	50.8619	69.29	118.241	170.428	148.825	130.361
Bhlhe40	ENSMUSG00000030103	432.211	4.51007	0.348023	12.8986	4.585e-38	1.32735e-36	Increased	Neither	FALSE	FALSE	49.6767	35.5465	24.3253	13.858	475.058	630.662	1320.96	907.605
Rad18	ENSMUSG00000030254	1845.91	1.9314	0.211005	9.15288	5.54377e-20	5.61397e-19	Increased	Neither	TRUE	FALSE	615.712	669.164	861.336	869.274	2501.9	2249.34	3543.55	3457.02
Srgap3	ENSMUSG00000030257	29.1713	2.05609	0.394891	5.17907	2.22992e-07	7.22836e-07	Unchanged	Activated	FALSE	TRUE	11.1948	3.55465	18.7968	8.81872	49.18	45.5522	53.2294	43.0436
Jagn1	ENSMUSG00000051256	458.2	1.31065	0.332199	3.94484	7.98536e-05	0.000186474	Increased	Neither	FALSE	TRUE	485.573	175.955	211.188	148.658	787.926	402.901	709.363	744.039
Fancd2	ENSMUSG00000034023	679.846	5.98234	0.342067	17.2932	5.29414e-67	4.6477e-65	Increased	Activated	FALSE	FALSE	13.2938	5.33198	24.3253	28.9758	884.193	1177.29	1902.13	1403.22
Vgll4	ENSMUSG00000030315	1011.96	-2.21131	0.208674	-10.5953	3.13383e-26	4.92471e-25	Decreased	Neither	FALSE	FALSE	1925.5	1843.09	1363.32	1553.36	444.712	259.962	326.98	378.784
Tamm41	ENSMUSG00000030316	91.5574	1.83438	0.250029	7.32736	2.34734e-13	1.39834e-12	Increased	Neither	TRUE	FALSE	41.9803	35.5465	51.9676	26.4562	154.865	134.3	133.617	153.727
Ift122	ENSMUSG00000030323	104.57	1.24398	0.276	4.50558	6.61916e-06	1.77708e-05	Increased	Neither	FALSE	FALSE	66.4689	32.8805	78.5043	66.7703	131.844	141.369	184.673	134.05
Zfp239	ENSMUSG00000042097	380.201	1.56637	0.256859	6.09738	1.0782e-09	4.53661e-09	Increased	Neither	TRUE	FALSE	170.72	99.5303	232.196	251.964	559.815	561.549	633.321	532.511
Fxyd4	ENSMUSG00000004988	18.5059	-2.87106	0.497383	-5.60918	2.03282e-08	7.43118e-08	Decreased	Neither	FALSE	FALSE	22.3895	45.3218	28.7481	37.7945	2.09276	7.06845	2.17263	2.45963
Rasgef1a	ENSMUSG00000030134	33.6966	1.24904	0.354721	3.51703	0.000436401	0.000920416	Unchanged	Neither	FALSE	FALSE	17.4918	12.4413	22.1139	26.4562	52.3191	62.8306	30.4168	45.5032
Bms1	ENSMUSG00000030138	1601.1	1.20047	0.309588	3.87753	0.000105521	0.00024282	Increased	Neither	FALSE	FALSE	1533.68	731.37	922.149	611.012	2096.95	1202.42	3165.52	2545.72
Zfp248	ENSMUSG00000030145	80.0937	1.09064	0.234894	4.64121	3.46373e-06	9.65676e-06	Unchanged	Neither	FALSE	TRUE	51.0761	49.7651	60.8132	40.3142	109.87	98.9582	111.89	118.062
Cacna2d4	ENSMUSG00000041460	309.975	-3.53131	0.274584	-12.8263	1.16808e-37	3.32648e-36	Decreased	Neither	FALSE	FALSE	447.091	546.528	590.441	713.057	49.18	70.6845	27.1578	35.6647
Wnk1	ENSMUSG00000045962	584.932	-1.40271	0.182407	-7.68924	1.48017e-14	9.89829e-14	Decreased	Neither	FALSE	FALSE	759.144	1072.62	740.815	833.999	308.683	340.071	293.305	330.821
Kdm5a	ENSMUSG00000030180	2083.79	-1.52353	0.203569	-7.4839	7.21492e-14	4.54132e-13	Decreased	Neither	FALSE	TRUE	3801.32	2534.47	3112.53	2969.39	1055.8	768.104	1221.02	1207.68
Il17ra	ENSMUSG00000002897	380.424	-1.87828	0.201288	-9.32829	1.07589e-20	1.13994e-19	Decreased	Neither	FALSE	FALSE	645.098	692.269	572.75	492.589	197.766	166.501	132.53	143.889
Hdhd5	ENSMUSG00000058979	133.743	-1.56439	0.234295	-6.67255	2.51391e-11	1.24798e-10	Unchanged	Neither	FALSE	FALSE	212.7	219.5	162.537	210.39	79.5251	79.3237	54.3157	51.6523
Pex26	ENSMUSG00000067825	35.7117	-1.00393	0.399152	-2.51221	0.0119979	0.0198565	Unchanged	Neither	FALSE	FALSE	80.4623	46.2105	48.6506	17.6374	29.2987	24.3469	20.64	18.4473
Usp18	ENSMUSG00000030107	1584.39	-1.19834	0.212248	-5.64581	1.64408e-08	6.07566e-08	Unchanged	Neither	FALSE	FALSE	2184.38	2570.9	2130.67	1980.43	1010.81	1219.7	630.062	948.189
Gm44148	ENSMUSG00000107736	148.761	-1.17658	0.238181	-4.93831	7.88022e-07	2.38614e-06	Unchanged	Neither	FALSE	FALSE	196.608	225.72	200.131	207.87	100.453	111.524	54.3157	93.4661
Klrg1	ENSMUSG00000030114	12.9107	-3.7263	0.693465	-4.71377	2.43178e-06	6.91849e-06	Decreased	Neither	FALSE	FALSE	30.7856	7.99797	55.2847	6.29909	1.04638	0.785383	1.08631	0
Apobec1	ENSMUSG00000040613	230.8	-1.78592	0.263638	-6.77138	1.27564e-11	6.47863e-11	Decreased	Neither	FALSE	FALSE	226.694	372.35	332.814	510.226	77.4323	103.671	97.7682	125.441
Foxj2	ENSMUSG00000003154	99.8717	-1.54908	0.224729	-6.887	5.69813e-12	3.00503e-11	Unchanged	Neither	FALSE	FALSE	151.829	147.518	143.74	156.217	48.1336	59.6891	40.1936	51.6523
Pex5	ENSMUSG00000005069	150.58	-1.33349	0.206089	-6.46774	9.94787e-11	4.64977e-10	Decreased	Neither	FALSE	FALSE	228.793	198.172	211.188	229.287	84.757	102.1	81.4735	68.8697
Lpcat3	ENSMUSG00000004270	1073.63	1.11593	0.26184	4.26174	2.02837e-05	5.10415e-05	Unchanged	Neither	TRUE	FALSE	972.544	454.996	684.425	560.619	1498.42	949.528	1775.04	1693.46
Phb2	ENSMUSG00000004264	430.833	2.00835	0.185302	10.8347	2.35618e-27	3.91891e-26	Increased	Neither	FALSE	TRUE	177.717	205.281	148.163	143.619	701.076	775.173	656.133	639.505
Grcc10	ENSMUSG00000072772	1308.18	-1.42382	0.239963	-5.93326	2.96981e-09	1.19365e-08	Decreased	Neither	FALSE	FALSE	2280.93	1880.41	1887.42	1617.61	1008.71	501.86	514.913	773.555
Eno2	ENSMUSG00000004267	13.3392	1.83118	0.515229	3.51708	0.000436314	0.000920416	Unchanged	Neither	FALSE	FALSE	9.09574	6.22064	4.42278	0	29.2987	21.9907	18.4673	17.2174
Lrrc23	ENSMUSG00000030125	26.882	-3.46363	0.772119	-4.35171	1.35082e-05	3.47635e-05	Decreased	Neither	FALSE	FALSE	20.9902	57.7631	32.0651	99.5256	0	4.7123	0	0
Tpi1	ENSMUSG00000023456	8450.83	3.47646	0.214854	16.1795	7.03331e-59	4.66596e-57	Increased	Neither	FALSE	FALSE	1053.01	1248.57	1497.11	1568.47	10501.5	16169.5	18351.1	17217.4
Cdca3	ENSMUSG00000023505	487.313	3.91723	0.267845	14.5938	3.07625e-48	1.43673e-46	Increased	Neither	TRUE	FALSE	66.4689	28.4372	59.7075	71.8096	750.256	764.177	1168.87	988.773
Lag3	ENSMUSG00000030124	49.2733	5.54862	0.509616	9.10601	8.54666e-20	8.53642e-19	Increased	Neither	FALSE	FALSE	0	1.77733	2.21139	1.25982	95.2208	101.314	107.545	84.8574
Ing4	ENSMUSG00000030330	951.839	-1.50533	0.191444	-7.86238	3.76901e-15	2.63989e-14	Decreased	Neither	TRUE	FALSE	1330.08	1488.51	1355.58	1480.29	509.588	637.731	428.007	384.933
Gm44597	ENSMUSG00000108037	944.572	-1.54753	0.190451	-8.1249	4.47748e-16	3.40358e-15	Decreased	Neither	FALSE	FALSE	1402.84	1459.19	1321.3	1470.21	497.032	617.311	416.058	372.635
Acrbp	ENSMUSG00000072770	75.2153	-2.92999	0.338492	-8.60208	7.82842e-18	6.86221e-17	Decreased	Neither	FALSE	FALSE	194.509	147.518	95.0897	99.5256	21.974	12.5661	10.8631	19.6771
Nop2	ENSMUSG00000038279	6586.43	2.03113	0.169265	11.9995	3.5753e-33	8.33237e-32	Increased	Neither	FALSE	FALSE	2332.71	2932.59	2487.81	2481.84	9070.04	12233.1	11698.5	9454.83
Iffo1	ENSMUSG00000038271	39.1826	-1.87962	0.318054	-5.88748	3.92133e-09	1.5568e-08	Decreased	Neither	FALSE	FALSE	76.2643	65.7611	56.3904	50.3927	18.8349	15.7077	14.1221	15.9876
Gapdh	ENSMUSG00000057666	2204.28	2.01052	0.169852	11.8362	2.53552e-32	5.53359e-31	Increased	Neither	FALSE	FALSE	852.201	957.09	747.449	908.328	3263.67	3942.62	3968.3	2994.6
Ncapd2	ENSMUSG00000038252	1618.12	2.03114	0.180491	11.2526	2.24812e-29	4.17978e-28	Increased	Neither	FALSE	FALSE	528.952	583.852	714.279	685.341	2268.56	2544.64	3172.03	2447.34
Mrpl51	ENSMUSG00000030335	1512.28	1.27287	0.171512	7.42127	1.16006e-13	7.12885e-13	Increased	Neither	FALSE	FALSE	815.118	1021.96	851.385	828.96	1826.98	2535.22	1998.82	2219.82
Vamp1	ENSMUSG00000030337	281.307	-1.51644	0.239434	-6.3319	2.42156e-10	1.09336e-09	Decreased	Neither	FALSE	TRUE	347.737	359.02	431.221	540.462	192.534	134.3	145.566	99.6152
4930417O13Rik	ENSMUSG00000108129	186.981	2.37774	0.233892	10.1543	3.16972e-24	4.34385e-23	Increased	Neither	FALSE	FALSE	48.2774	68.4271	61.9189	56.6918	236.482	399.76	310.686	313.603
Gm28809	ENSMUSG00000101191	34.5648	-2.16286	0.404624	-5.31665	1.05694e-07	3.55541e-07	Decreased	Neither	FALSE	FALSE	28.6866	68.4271	58.6018	74.3292	17.7885	8.63921	6.51788	13.528
Dyrk4	ENSMUSG00000030345	9.41372	-1.78961	0.555114	-3.17743	0.00148585	0.00287184	Unchanged	Naive	FALSE	FALSE	11.8944	11.5526	17.6911	20.1571	4.18553	6.28306	1.08631	2.45963
Rad51ap1	ENSMUSG00000030346	962.854	5.2948	0.234034	22.5315	2.03888e-112	7.43937e-110	Increased	Neither	FALSE	TRUE	36.383	30.2146	61.9189	51.6525	1518.3	1899.06	2028.15	2077.16
Tigar	ENSMUSG00000038028	435.073	1.74274	0.185886	9.37339	7.02421e-21	7.57291e-20	Increased	Neither	FALSE	FALSE	196.608	192.84	195.708	206.61	516.913	743.758	770.196	657.952
9330179D12Rik	ENSMUSG00000097166	14.7465	-1.54996	0.527627	-2.92136	0.0034851	0.0063492	Unchanged	Neither	FALSE	FALSE	13.9934	27.5486	23.2196	26.4562	15.6957	6.28306	1.08631	3.68945
Tpi-rs11	ENSMUSG00000106755	19.3688	2.85167	0.468135	5.94585	2.75031e-09	1.11116e-08	Increased	Neither	FALSE	FALSE	3.49836	4.44332	6.63417	1.25982	30.3451	48.6937	29.3305	30.7454
Cracr2a	ENSMUSG00000061414	630.797	-2.30165	0.226215	-10.1712	2.66573e-24	3.67041e-23	Decreased	Neither	FALSE	TRUE	1020.12	957.979	1039.35	1201.87	247.993	273.313	161.861	143.889
Gm43634	ENSMUSG00000107253	89.7291	-1.84539	0.274658	-6.70889	1.96115e-11	9.81923e-11	Decreased	Neither	FALSE	FALSE	132.938	130.634	131.578	172.595	46.0408	50.2645	30.4168	23.3665
Tspan9	ENSMUSG00000030352	144.392	-2.0528	0.377076	-5.43915	5.35342e-08	1.86475e-07	Decreased	Neither	FALSE	FALSE	421.203	111.083	208.976	202.831	59.6438	23.5615	74.9556	52.8821
Foxm1	ENSMUSG00000001517	92.144	3.18973	0.301598	10.5106	7.71708e-26	1.18872e-24	Increased	Neither	FALSE	FALSE	9.79541	15.1073	22.1139	22.6767	144.401	141.369	210.745	170.945
Fkbp4	ENSMUSG00000030357	654.703	1.02512	0.192235	5.33238	9.69324e-08	3.27382e-07	Increased	Neither	FALSE	FALSE	511.46	500.317	362.668	337.631	838.152	980.943	841.893	864.561
Klrb1a	ENSMUSG00000030361	11.6808	-2.84558	0.639911	-4.26688	1.98222e-05	4.99879e-05	Decreased	Neither	FALSE	FALSE	34.9836	5.33198	27.6424	17.6374	1.04638	0	4.34525	2.45963
Klrb1c	ENSMUSG00000030325	71.2411	-2.50755	0.37377	-6.68245	2.34988e-11	1.17053e-10	Decreased	Neither	FALSE	FALSE	139.934	96.8643	168.066	86.9274	37.6698	15.7077	17.381	7.3789
BC035044	ENSMUSG00000090164	212.992	2.58213	0.21823	11.8168	3.19692e-32	6.93814e-31	Increased	Neither	FALSE	FALSE	47.5777	70.2044	69.6587	50.3927	400.764	408.399	333.498	323.442
Clec2i	ENSMUSG00000030365	839.123	-2.73054	0.232875	-11.7208	9.97121e-32	2.10531e-30	Decreased	Neither	FALSE	FALSE	1079.59	1370.32	1611	1804.06	159.05	290.592	186.846	211.529
Clec2d	ENSMUSG00000030157	68.9258	-1.18376	0.335789	-3.52306	0.000426599	0.000901044	Decreased	Neither	FALSE	FALSE	74.1653	139.52	82.9271	90.7069	68.0148	40.0545	22.8126	33.2051
Gabarapl1	ENSMUSG00000030161	448.176	3.89591	0.255346	15.2218	2.53473e-52	1.36385e-50	Increased	Neither	FALSE	FALSE	62.9705	28.4372	64.1303	56.6918	737.699	679.356	990.718	965.406
Klre1	ENSMUSG00000050241	26.3589	-1.30703	0.438174	-2.976	0.00292034	0.00539437	Decreased	Neither	TRUE	FALSE	55.2741	23.1052	59.7075	15.1178	15.6957	16.493	11.9494	13.528
Klrd1	ENSMUSG00000030165	1594.98	-2.26429	0.218634	-10.3552	3.96211e-25	5.73253e-24	Decreased	Neither	FALSE	FALSE	2280.93	2653.55	2868.17	2811.91	418.553	780.671	444.302	501.765
Klrk1	ENSMUSG00000030149	618.699	2.85778	0.289425	9.86832	5.71147e-23	7.17837e-22	Increased	Activated	FALSE	FALSE	182.614	103.085	213.399	66.7703	950.115	1167.86	1188.43	1077.32
Klrc2	ENSMUSG00000052736	18.3141	-2.22987	0.564504	-3.91019	9.22231e-05	0.000213735	Decreased	Neither	FALSE	FALSE	44.779	13.33	44.2278	22.6767	0	4.7123	3.25894	13.528
Klrc1	ENSMUSG00000030167	153.358	2.6289	0.348379	7.53331	4.94682e-14	3.16142e-13	Increased	Activated	FALSE	FALSE	39.1816	17.7733	75.1872	26.4562	191.488	226.19	344.361	306.224
Klra6	ENSMUSG00000061769	5.69523	-2.76758	0.722066	-3.47324	0.000514217	0.00107138	Unchanged	Neither	FALSE	FALSE	5.59738	6.22064	21.0082	10.0785	0	1.57077	1.08631	0
Klra4	ENSMUSG00000079852	18.8271	-3.08636	0.561479	-5.3187	1.04509e-07	3.51859e-07	Decreased	Neither	FALSE	FALSE	47.5777	29.3259	46.4392	15.1178	2.09276	0	7.60419	2.45963
Klra8	ENSMUSG00000089727	12.2906	-3.82796	0.678116	-4.84375	1.27414e-06	3.76343e-06	Decreased	Neither	FALSE	FALSE	44.0794	22.2166	22.1139	7.55891	0	2.35615	0	0
Klra9	ENSMUSG00000033024	25.3788	-3.51867	0.507087	-6.65119	2.90734e-11	1.43233e-10	Decreased	Neither	FALSE	FALSE	53.8748	30.2146	68.5531	39.0543	2.09276	7.06845	2.17263	0
Klra7	ENSMUSG00000067599	21.3357	-2.09557	0.52114	-3.98801	6.66304e-05	0.000157485	Unchanged	Neither	FALSE	FALSE	34.9836	23.9939	75.1872	8.81872	7.32468	7.85383	7.60419	4.91927
Klra13-ps	ENSMUSG00000030178	25.206	-3.10918	0.521854	-5.80631	6.38662e-09	2.47331e-08	Decreased	Neither	FALSE	FALSE	50.3764	40.8785	79.61	15.1178	2.09276	7.85383	3.25894	2.45963
Klra3	ENSMUSG00000067591	10.9771	-1.74955	0.630368	-2.75566	0.00585732	0.0102873	Decreased	Neither	FALSE	FALSE	20.9902	3.55465	27.6424	18.8973	7.32468	0	3.25894	6.14908
Klra1	ENSMUSG00000079853	9.48057	-2.17844	0.686319	-3.11552	0.00183623	0.0034981	Unchanged	Neither	FALSE	FALSE	11.8944	23.1052	28.7481	2.51964	5.23191	0	4.34525	0
Magohb	ENSMUSG00000030188	449.151	2.49162	0.213862	11.6445	2.44701e-31	5.11114e-30	Increased	Neither	FALSE	FALSE	128.04	150.184	107.252	143.619	576.557	938.532	693.068	855.953
Ybx3	ENSMUSG00000030189	454.809	4.77358	0.229589	20.6694	6.53553e-95	1.52618e-92	Increased	Neither	FALSE	FALSE	25.1882	25.7712	43.1221	27.716	784.787	1036.71	852.756	842.425
Etv6	ENSMUSG00000030199	423.654	2.05515	0.182758	11.2416	2.54847e-29	4.71568e-28	Increased	Neither	FALSE	TRUE	151.829	172.401	148.163	176.374	552.49	736.689	762.592	688.697
Bcl2l14	ENSMUSG00000030200	13.5574	-1.84806	0.586169	-3.12437	0.00178188	0.00340233	Unchanged	Neither	FALSE	FALSE	16.7921	4.44332	37.5936	30.2356	1.04638	7.85383	4.34525	6.14908
Crebl2	ENSMUSG00000032652	94.586	-2.53889	0.296542	-8.53518	1.39933e-17	1.1996e-16	Decreased	Neither	FALSE	FALSE	205.004	151.961	154.797	138.58	42.9017	18.0638	19.5536	25.8262
Cdkn1b	ENSMUSG00000003031	177.802	-3.5283	0.284764	-12.3309	6.17797e-35	1.55461e-33	Decreased	Neither	TRUE	FALSE	444.992	370.573	293.009	207.87	30.3451	26.703	20.64	28.2858
Lockd	ENSMUSG00000098318	62.0359	1.1755	0.297455	3.94966	7.82621e-05	0.000183087	Unchanged	Neither	FALSE	FALSE	31.4853	44.4332	46.4392	26.4562	69.0612	69.8991	87.9914	120.522
Atf7ip	ENSMUSG00000030213	1687.05	-1.41359	0.195158	-7.24309	4.38584e-13	2.55279e-12	Decreased	Neither	TRUE	FALSE	2970.11	2107.02	2469.02	2301.69	975.228	674.644	1068.93	929.742
BC049715	ENSMUSG00000047515	82.7234	-1.55252	0.248697	-6.23646	4.47596e-10	1.96176e-09	Decreased	Neither	FALSE	FALSE	114.047	111.083	149.269	122.202	44.9944	34.5568	49.9704	35.6647
Art4	ENSMUSG00000030217	421.883	-4.33116	0.209883	-20.5418	9.11971e-94	1.97188e-91	Decreased	Neither	FALSE	FALSE	789.93	901.993	754.084	777.307	40.8089	43.1961	27.1578	40.584
Erp27	ENSMUSG00000030219	18.2419	-2.53506	0.49399	-5.03786	4.7076e-07	1.4576e-06	Decreased	Neither	FALSE	FALSE	23.0892	55.9858	21.0082	27.716	5.23191	3.92691	6.51788	2.45963
Arhgdib	ENSMUSG00000030220	28976.4	-1.63958	0.2011	-8.15305	3.54848e-16	2.724e-15	Decreased	Neither	FALSE	FALSE	32696.4	46238.9	44924.4	52355.5	13563.2	17578.4	11454.1	13000.4
Pde6h	ENSMUSG00000064330	3803.85	-1.62006	0.205874	-7.86902	3.57431e-15	2.51863e-14	Decreased	Neither	FALSE	FALSE	4307.88	6026.91	5848.02	6879.86	1831.17	2347.51	1457.83	1731.58
Strap	ENSMUSG00000030224	521.172	1.63574	0.173534	9.4246	4.31752e-21	4.72458e-20	Increased	Neither	FALSE	FALSE	231.592	295.925	263.155	214.169	714.679	841.93	777.8	830.126
Rpl38-ps2	ENSMUSG00000080921	100.574	1.1682	0.265251	4.40264	1.0694e-05	2.79062e-05	Unchanged	Neither	FALSE	FALSE	44.0794	79.091	57.4961	64.2507	158.004	164.93	97.7682	138.969
Golt1b	ENSMUSG00000030245	783.868	1.80608	0.203855	8.85867	8.09754e-19	7.55167e-18	Increased	Neither	FALSE	FALSE	250.483	372.35	335.025	418.259	980.46	1375.99	1293.8	1244.57
St8sia1	ENSMUSG00000030283	360.003	-1.12063	0.255174	-4.39129	1.12681e-05	2.93413e-05	Decreased	Neither	FALSE	TRUE	608.715	460.328	484.294	429.598	320.193	133.515	199.882	243.504
Sox5	ENSMUSG00000041540	7.55081	-2.33631	0.646876	-3.4827	0.000496386	0.00103626	Decreased	Neither	FALSE	FALSE	18.1915	6.22064	9.95125	18.8973	0	1.57077	4.34525	1.22982
Bcat1	ENSMUSG00000030268	1484.24	6.36132	0.252936	24.9699	1.29709e-137	8.41378e-135	Increased	Neither	FALSE	TRUE	44.779	20.4393	38.6993	22.6767	2772.91	2415.05	3588.09	2971.24
Lrmp	ENSMUSG00000030263	4559.32	1.28303	0.172689	7.42966	1.08876e-13	6.71192e-13	Unchanged	Neither	TRUE	FALSE	2415.97	2331.85	2898.03	2906.4	5941.36	7572.66	6949.15	5459.16
Gm44164	ENSMUSG00000107756	44.4649	-1.49105	0.325453	-4.57298	4.80835e-06	1.31604e-05	Decreased	Neither	FALSE	FALSE	60.8715	93.3097	60.8132	50.3927	14.6494	28.2738	22.8126	24.5963
Itpr2	ENSMUSG00000030287	851.975	-2.54102	0.165635	-15.3362	4.38388e-53	2.4491e-51	Decreased	Neither	FALSE	FALSE	1591.05	1536.5	1435.19	1269.9	241.714	281.167	230.298	229.976
Ppfibp1	ENSMUSG00000016487	71.5982	2.75843	0.407911	6.73445	1.64553e-11	8.278e-11	Increased	Neither	FALSE	FALSE	4.89771	15.9959	33.1708	12.5982	88.9425	90.319	150.998	175.864
Klhl42	ENSMUSG00000040102	94.3736	-1.46608	0.264714	-5.53366	3.13624e-08	1.11779e-07	Decreased	Neither	FALSE	FALSE	137.835	143.075	170.277	108.344	54.4119	65.1868	40.1936	35.6647
4732416N19Rik	ENSMUSG00000107402	31.7214	-1.23794	0.356435	-3.46863	0.00052311	0.00108874	Unchanged	Neither	FALSE	FALSE	38.482	44.4332	35.3822	61.7311	20.9276	11.7807	15.2084	25.8262
Prpf31	ENSMUSG00000008373	5065.79	1.96387	0.187363	10.4815	1.05117e-25	1.60228e-24	Increased	Neither	FALSE	FALSE	1584.76	1968.39	2033.37	2570.03	7039.01	9259.66	8277.71	7793.35
Gm15927	ENSMUSG00000085039	592.946	1.94585	0.193408	10.0591	8.37482e-24	1.11119e-22	Increased	Neither	FALSE	FALSE	187.512	235.496	253.204	289.758	804.668	1072.05	1017.88	883.009
Leng8	ENSMUSG00000035545	148.161	-1.26554	0.245796	-5.14697	2.64731e-07	8.48012e-07	Unchanged	Neither	FALSE	TRUE	220.397	183.953	226.667	211.649	121.38	91.1044	57.5746	72.5592
Leng9	ENSMUSG00000043432	32.5489	-1.18139	0.366628	-3.21744	0.00129338	0.00252618	Unchanged	Neither	FALSE	FALSE	60.8715	36.4352	55.2847	30.2356	26.1596	19.6346	10.8631	20.9069
Ncr1	ENSMUSG00000062524	47.9608	-2.54165	0.446486	-5.65831	1.52871e-08	5.67905e-08	Decreased	Neither	FALSE	FALSE	102.852	68.4271	141.529	21.4169	14.6494	10.9954	15.2084	8.60872
Eps8l1	ENSMUSG00000006154	21.19	-2.54656	0.508802	-4.92737	8.33435e-07	2.51452e-06	Decreased	Neither	FALSE	FALSE	43.3797	62.2064	14.374	28.9758	2.09276	7.85383	3.25894	7.3789
Tnnt1	ENSMUSG00000064179	59.1369	1.64466	0.325371	5.04765	4.47266e-07	1.3889e-06	Unchanged	Neither	FALSE	FALSE	20.9902	35.5465	22.1139	32.7553	80.5714	136.657	60.8335	83.6275
Tnni3	ENSMUSG00000035458	27.3049	2.10625	0.385903	5.42214	5.88888e-08	2.04213e-07	Increased	Neither	FALSE	FALSE	7.6964	14.2186	9.95125	6.29909	49.18	56.5476	31.5031	43.0436
Ube2s	ENSMUSG00000060860	115.767	1.11512	0.262666	4.24372	2.19847e-05	5.50844e-05	Unchanged	Neither	FALSE	FALSE	103.551	77.3137	58.6018	46.6133	174.746	145.296	174.896	145.118
Isoc2b	ENSMUSG00000052605	155.155	-1.39333	0.282715	-4.9266	8.36713e-07	2.52346e-06	Decreased	Neither	FALSE	FALSE	158.126	170.623	246.57	332.592	99.4063	100.529	60.8335	72.5592
Zfp579	ENSMUSG00000051550	7.60432	-1.9809	0.60607	-3.1939	0.00140366	0.00272336	Decreased	Neither	FALSE	FALSE	13.2938	18.6619	7.73986	11.3384	4.18553	2.35615	3.25894	0
Zfp784	ENSMUSG00000043290	41.7137	-1.56066	0.365779	-4.25876	2.05566e-05	5.17059e-05	Decreased	Neither	FALSE	FALSE	76.2643	47.9878	76.2929	51.6525	34.5306	10.21	19.5536	17.2174
Zfp78	ENSMUSG00000055150	94.928	-1.69512	0.264948	-6.39132	1.64463e-10	7.55119e-10	Decreased	Neither	FALSE	FALSE	118.245	152.85	134.895	178.894	29.2987	44.7668	58.6609	41.8138
Clcn4	ENSMUSG00000000605	2293.74	-1.17636	0.156469	-7.51801	5.56154e-14	3.5407e-13	Decreased	Neither	TRUE	FALSE	2711.93	3315.6	3323.72	3400.25	1327.86	1493.01	1521.92	1255.64
Zik1	ENSMUSG00000030393	60.1866	1.1618	0.289408	4.01254	6.00684e-05	0.00014293	Increased	Neither	FALSE	FALSE	32.1849	23.9939	43.1221	47.8731	74.2931	72.2552	105.372	82.3977
Zfp551	ENSMUSG00000034071	42.6469	-1.29096	0.337617	-3.81788	0.000134605	0.000305174	Unchanged	Neither	FALSE	FALSE	59.4721	84.423	56.3904	45.3534	28.2523	33.7715	16.2947	17.2174
Zfp606	ENSMUSG00000030386	50.3117	-1.14328	0.302572	-3.77552	0.000159674	0.000358736	Unchanged	Neither	FALSE	FALSE	84.6603	65.7611	66.3417	61.7311	18.8349	26.703	39.1073	39.3541
Trim28	ENSMUSG00000005566	672.961	1.14765	0.233672	4.91107	9.0582e-07	2.72025e-06	Increased	Neither	TRUE	TRUE	394.615	548.305	337.237	375.426	915.584	1284.1	839.72	688.697
Ube2m	ENSMUSG00000005575	109.3	1.79962	0.222992	8.06248	7.47645e-16	5.62831e-15	Increased	Neither	FALSE	FALSE	41.2807	47.9878	51.9676	51.6525	169.514	196.346	152.084	163.566
Gm4879	ENSMUSG00000048261	31.5564	2.414	0.358459	6.67752	2.43014e-11	1.20896e-10	Increased	Neither	FALSE	FALSE	9.09574	7.99797	7.73986	12.5982	50.2263	49.4791	67.3514	47.9629
Lig1	ENSMUSG00000056394	3317.19	4.44166	0.219501	20.2258	5.80149e-91	1.12897e-88	Increased	Neither	FALSE	FALSE	230.892	212.391	362.668	303.616	6095.18	4980.9	7932.26	6419.64
Bicra	ENSMUSG00000070808	62.4715	-2.42621	0.302918	-7.97234	1.55699e-15	1.12986e-14	Decreased	Neither	FALSE	FALSE	114.047	128.856	95.0897	88.1872	19.8813	25.9176	13.0358	14.7578
Sae1	ENSMUSG00000052833	1690.46	1.44655	0.34005	4.25376	2.1021e-05	5.28286e-05	Increased	Neither	FALSE	FALSE	1629.54	607.846	757.401	512.746	3010.44	1242.48	2921.1	2842.11
Prkd2	ENSMUSG00000041187	974.401	-1.63044	0.351823	-4.63392	3.58799e-06	9.9675e-06	Decreased	Neither	FALSE	FALSE	3045.67	1056.62	1101.27	765.969	617.366	302.372	459.511	446.424
Ppp5c	ENSMUSG00000003099	2047.28	1.94616	0.241573	8.05579	7.89703e-16	5.92963e-15	Increased	Neither	FALSE	FALSE	921.468	666.498	874.604	832.739	3956.37	1835.44	3950.92	3340.18
Pglyrp1	ENSMUSG00000030413	147.428	-2.19149	0.274328	-7.97784	1.48918e-15	1.08267e-14	Decreased	Neither	FALSE	FALSE	224.595	221.277	312.912	217.948	48.1336	76.1821	30.4168	47.9629
Mypopos	ENSMUSG00000086533	164.343	-1.16099	0.253741	-4.5745	4.77363e-06	1.30746e-05	Unchanged	Neither	FALSE	FALSE	151.829	199.949	257.627	306.136	107.777	113.881	80.3872	97.1555
Snrpd2	ENSMUSG00000040824	1617.86	1.88907	0.186069	10.1519	3.25022e-24	4.44895e-23	Increased	Neither	FALSE	TRUE	575.131	714.485	646.831	781.087	2485.16	3190.22	2116.14	2433.81
Fosb	ENSMUSG00000003545	31.9433	-4.08115	0.564182	-6.81221	9.6108e-12	4.94778e-11	Decreased	Neither	FALSE	FALSE	77.6636	115.526	24.3253	28.9758	3.13915	1.57077	4.34525	0
Cd3eap	ENSMUSG00000047649	869.696	1.32071	0.181593	7.27259	3.52666e-13	2.07338e-12	Increased	Neither	FALSE	FALSE	388.318	526.089	464.392	597.154	1224.27	1375.21	1256.86	1125.28
Zfp296	ENSMUSG00000011267	56.2753	2.17979	0.42356	5.12977	2.901e-07	9.22697e-07	Increased	Neither	FALSE	FALSE	28.6866	11.5526	26.5367	6.29909	134.983	41.6253	120.581	79.9381
Tomm40	ENSMUSG00000002984	165.133	2.30279	0.211349	10.8821	1.4031e-27	2.38119e-26	Increased	Neither	FALSE	FALSE	55.9738	50.6538	48.6506	62.9909	317.054	277.24	274.837	233.665
Igsf23	ENSMUSG00000040498	35.0303	-1.18525	0.318705	-3.7143	0.000203764	0.000450596	Decreased	Naive_and_activated	FALSE	FALSE	41.9803	39.1012	55.2847	60.4712	18.8349	20.42	19.5536	24.5963
Zfp180	ENSMUSG00000057101	855.344	-1.13939	0.247856	-4.59686	4.28905e-06	1.18278e-05	Decreased	Neither	TRUE	FALSE	1302.09	1210.36	1166.51	1051.95	509.588	283.523	676.773	641.964
Ethe1	ENSMUSG00000064254	21.6082	-1.13734	0.407203	-2.78724	0.00531597	0.009403	Unchanged	Neither	FALSE	FALSE	32.8846	28.4372	23.2196	36.5347	19.8813	11.7807	15.2084	4.91927
Gm9844	ENSMUSG00000091955	31.8111	-1.27746	0.408106	-3.12384	0.00178506	0.00340728	Decreased	Neither	FALSE	FALSE	34.2839	63.0951	35.3822	51.6525	16.7421	32.2007	7.60419	13.528
Cd79a	ENSMUSG00000003379	19.2	-2.94335	0.486655	-5.87369	4.26189e-09	1.68285e-08	Unchanged	Neither	FALSE	FALSE	40.581	39.9899	36.4879	21.4169	5.23191	1.57077	2.17263	6.14908
Arhgef1	ENSMUSG00000040940	2205.41	-1.38861	0.213192	-6.51326	7.35381e-11	3.47906e-10	Decreased	Neither	TRUE	TRUE	4104.98	2692.65	3071.62	2954.27	1614.57	978.587	1196.03	1030.59
Rabac1	ENSMUSG00000003380	271.58	-1.60604	0.357245	-4.49425	6.98139e-06	1.86875e-05	Unchanged	Neither	FALSE	FALSE	787.131	321.696	331.708	216.689	207.184	98.9582	119.494	89.7766
D930028M14Rik	ENSMUSG00000074274	84.4417	-5.29933	0.461826	-10.6562	1.63041e-26	2.60064e-25	Decreased	Neither	FALSE	FALSE	114.047	151.073	140.423	259.522	4.18553	6.28306	0	0
Cic	ENSMUSG00000005442	113.396	-1.22319	0.298856	-4.09098	4.29554e-05	0.000104203	Unchanged	Neither	FALSE	FALSE	264.476	118.192	141.529	115.903	81.6178	68.3283	63.0062	54.1119
Lipe	ENSMUSG00000003123	70.7426	-1.12342	0.265526	-4.2286	2.35147e-05	5.86913e-05	Decreased	Neither	FALSE	FALSE	77.6636	87.089	98.4068	128.501	50.2263	47.9084	38.021	38.1243
Dmac2	ENSMUSG00000057229	426.752	-1.01033	0.299606	-3.37205	0.00074611	0.00151743	Decreased	Neither	FALSE	FALSE	784.333	416.783	607.026	490.069	397.625	130.374	288.959	298.846
Cyp2s1	ENSMUSG00000040703	28.4172	-3.44752	0.484234	-6.8844	5.80327e-12	3.05772e-11	Decreased	Naive	FALSE	FALSE	90.2577	48.8765	36.4879	36.5347	1.04638	3.92691	6.51788	3.68945
Rab4b	ENSMUSG00000053291	167.895	-1.04365	0.339082	-3.07721	0.00208947	0.00395023	Unchanged	Neither	FALSE	FALSE	430.298	162.625	163.643	156.217	151.725	84.036	81.4735	113.143
Shkbp1	ENSMUSG00000089832	238.056	-1.00124	0.393518	-2.54403	0.0109583	0.0182888	Unchanged	Neither	TRUE	FALSE	640.2	144.852	283.058	219.208	245.9	76.1821	168.379	126.671
Blvrb	ENSMUSG00000040466	30.3602	-1.41872	0.568965	-2.4891	0.0128068	0.0210906	Decreased	Neither	FALSE	FALSE	125.941	17.7733	24.3253	15.1178	26.1596	6.28306	7.60419	19.6771
Sertad3	ENSMUSG00000055200	293.643	-1.28145	0.202296	-6.33353	2.39619e-10	1.08232e-09	Unchanged	Neither	FALSE	FALSE	341.44	423.004	400.261	507.706	181.024	190.063	134.703	170.945
2310022A10Rik	ENSMUSG00000049643	651.912	1.14207	0.304501	3.75044	0.000176525	0.000394255	Unchanged	Neither	FALSE	TRUE	584.226	256.824	415.741	336.371	1181.37	435.102	1043.95	961.717
Zfp626	ENSMUSG00000030604	63.7433	-1.24437	0.267237	-4.65262	3.27747e-06	9.17912e-06	Unchanged	Neither	FALSE	FALSE	69.9672	98.6416	95.0897	98.2658	34.5306	44.7668	29.3305	39.3541
Prkcz2	ENSMUSG00000108314	102.66	-1.60043	0.254109	-6.29263	3.12125e-10	1.39151e-09	Decreased	Neither	FALSE	FALSE	138.535	139.52	144.846	200.311	60.6902	58.1183	42.3662	36.8945
Psmc4	ENSMUSG00000030603	5859.32	1.34424	0.167467	8.02684	1.00016e-15	7.43815e-15	Increased	Neither	FALSE	FALSE	2735.02	3445.35	3175.55	3800.87	7641.73	9745.82	8373.3	7956.92
Fbl	ENSMUSG00000046865	1148.9	1.36337	0.368905	3.69551	0.000219442	0.000482525	Increased	Neither	FALSE	FALSE	1327.98	382.125	436.749	328.812	2332.39	1043.77	1561.03	1778.32
Timm50	ENSMUSG00000003438	173.32	1.99288	0.218928	9.09577	9.3919e-20	9.34866e-19	Increased	Neither	FALSE	FALSE	72.7659	67.5384	50.8619	81.8881	314.961	268.601	298.736	231.206
Plekhg2	ENSMUSG00000037552	533.765	-2.17041	0.334353	-6.48968	8.60188e-11	4.04005e-10	Decreased	Neither	FALSE	FALSE	1465.81	595.404	806.051	666.443	268.92	81.6798	207.486	178.323
Zfp36	ENSMUSG00000044786	2193.8	-2.74761	0.335902	-8.17892	2.864e-16	2.21311e-15	Decreased	Neither	FALSE	FALSE	6615.4	3557.32	2836.11	2427.67	698.983	229.332	623.544	562.026
Gmfg	ENSMUSG00000060791	1749.55	-2.38945	0.236786	-10.0899	6.12462e-24	8.22912e-23	Decreased	Neither	FALSE	FALSE	2520.92	3464.01	2701.21	3134.43	474.011	816.013	379.123	506.685
Fbxo17	ENSMUSG00000030598	21.6673	1.40286	0.381941	3.66205	0.000250206	0.000545546	Increased	Neither	FALSE	FALSE	13.9934	9.7753	7.73986	13.858	30.3451	32.2007	26.0715	39.3541
Nfkbib	ENSMUSG00000030595	133.836	1.07198	0.331281	3.23479	0.00121733	0.00238602	Increased	Neither	FALSE	FALSE	150.43	54.2085	80.7157	50.3927	243.807	130.374	192.277	168.485
Rinl	ENSMUSG00000051735	480.681	-2.47639	0.207908	-11.9046	1.12046e-32	2.49666e-31	Decreased	Neither	FALSE	FALSE	749.349	898.439	749.661	878.093	144.401	190.063	107.545	127.901
Lgals4	ENSMUSG00000053964	261.225	-2.02003	0.22524	-8.96309	3.15716e-19	3.03149e-18	Decreased	Neither	FALSE	FALSE	329.546	480.767	408.001	468.652	103.592	129.588	74.9556	94.6959
Lgals7	ENSMUSG00000053522	6.28844	1.67546	0.627265	2.63505	0.0084124	0.0143601	Unchanged	Neither	FALSE	FALSE	1.39934	2.66599	2.21139	3.77945	5.23191	6.28306	15.2084	13.528
Map4k1	ENSMUSG00000037337	362.366	1.03507	0.163242	6.34033	2.29274e-10	1.03679e-09	Increased	Neither	FALSE	FALSE	212.7	223.943	244.358	267.081	475.058	490.079	507.308	478.399
Fam98c	ENSMUSG00000030590	45.8086	-1.66082	0.287727	-5.75835	8.49423e-09	3.24537e-08	Decreased	Neither	TRUE	FALSE	64.3699	71.0931	71.8701	74.3292	21.974	25.9176	18.4673	18.4473
Psmd8	ENSMUSG00000030591	629.793	1.01573	0.279237	3.6373	0.000275514	0.000597716	Increased	Neither	FALSE	FALSE	678.682	296.814	373.725	292.278	1050.57	600.818	853.842	891.617
Sipa1l3	ENSMUSG00000030583	41.509	-1.52565	0.348176	-4.37297	1.22566e-05	3.17384e-05	Decreased	Neither	FALSE	FALSE	69.2676	49.7651	43.1221	88.1872	26.1596	22.7761	21.7263	11.0684
Zfp383	ENSMUSG00000099689	24.2657	-2.18279	0.38329	-5.64204	1.68045e-08	6.20328e-08	Decreased	Neither	FALSE	FALSE	33.5843	44.4332	42.0164	41.574	6.27829	7.85383	9.77682	8.60872
Zfp14	ENSMUSG00000053985	109.592	-2.08975	0.27903	-7.47767	7.56534e-14	4.74228e-13	Decreased	Neither	FALSE	FALSE	130.839	157.293	203.448	225.507	53.3655	45.5522	33.6757	27.056
Zfp260	ENSMUSG00000049421	957.561	-2.05538	0.191509	-10.7309	7.28572e-27	1.18314e-25	Decreased	Neither	FALSE	FALSE	1162.16	1543.61	1703.88	1790.2	334.842	418.609	381.296	325.901
Gm5113	ENSMUSG00000066647	55.0184	-1.38419	0.32309	-4.27873	1.87965e-05	4.75657e-05	Decreased	Neither	FALSE	FALSE	59.4721	100.419	87.3499	75.5891	19.8813	46.3376	22.8126	28.2858
Tbcb	ENSMUSG00000006095	635.034	1.03827	0.215459	4.81862	1.44552e-06	4.23749e-06	Unchanged	Neither	FALSE	FALSE	529.652	351.022	426.798	340.151	1058.94	648.726	850.583	874.4
Wdr62	ENSMUSG00000037020	191.756	2.26147	0.367094	6.15417	7.5471e-10	3.22665e-09	Increased	Neither	FALSE	FALSE	110.548	35.5465	59.7075	39.0543	361.002	138.227	387.814	402.15
Tyrobp	ENSMUSG00000030579	45.6846	-2.99984	0.413915	-7.16247	7.9239e-13	4.51755e-12	Decreased	Neither	FALSE	FALSE	97.2544	68.4271	119.415	45.3534	15.6957	10.21	5.43157	3.68945
Hcst	ENSMUSG00000064109	875.061	-2.75667	0.286478	-9.61883	6.65841e-22	7.6369e-21	Decreased	Neither	FALSE	FALSE	1071.9	1888.41	1425.24	1761.22	247.993	329.075	140.134	136.51
Gm49396	ENSMUSG00000109378	3472.97	-1.91909	0.167779	-11.4378	2.70568e-30	5.30951e-29	Decreased	Neither	TRUE	FALSE	4944.58	6035.8	5399.11	5659.1	1541.32	1681.5	1191.69	1330.66
Igflr1	ENSMUSG00000036826	1791.11	-3.20107	0.229724	-13.9303	4.14703e-44	1.65824e-42	Decreased	Neither	FALSE	FALSE	3019.79	3602.64	3139.07	3218.83	434.249	428.034	219.435	266.87
Kmt2b	ENSMUSG00000006307	284.196	-1.10149	0.189548	-5.81038	6.23303e-09	2.41864e-08	Decreased	Neither	FALSE	FALSE	447.79	439.888	331.708	335.111	182.071	168.857	192.277	175.864
Zbtb32	ENSMUSG00000006310	554.264	6.34063	0.547578	11.3337	8.9336e-30	1.69332e-28	Increased	Neither	FALSE	FALSE	8.39607	7.10931	1.10569	11.3384	1413.66	379.34	1546.91	1066.25
Cox6b1	ENSMUSG00000036751	2562.71	1.05025	0.198516	5.29047	1.22005e-07	4.07592e-07	Unchanged	Neither	FALSE	TRUE	1304.19	1931.07	1612.1	1782.64	3375.63	4323.53	2689.71	3482.84
Tmem147	ENSMUSG00000006315	698.276	1.44942	0.208629	6.94673	3.73841e-12	2.00044e-11	Increased	Neither	FALSE	FALSE	504.464	289.704	379.253	303.616	1071.5	907.903	1016.79	1112.98
Tmem147os	ENSMUSG00000097320	129.213	-1.3387	0.25406	-5.26693	1.38722e-07	4.59885e-07	Decreased	Neither	FALSE	FALSE	145.532	162.625	175.805	263.302	78.4787	84.036	67.3514	56.5716
Sbsn	ENSMUSG00000046056	31.7012	-1.32925	0.36747	-3.61018	0.000305986	0.000659169	Unchanged	Neither	FALSE	FALSE	34.9836	38.2125	46.4392	65.5105	15.6957	25.9176	10.8631	15.9876
Fxyd5	ENSMUSG00000009687	10269.6	-1.25517	0.192834	-6.50903	7.56373e-11	3.57434e-10	Decreased	Neither	FALSE	FALSE	11986.8	15676	13966	16478.4	6126.57	7729.74	5141.52	5052.09
Fxyd7	ENSMUSG00000036578	6.43591	-2.95368	0.701347	-3.7792	0.000157333	0.00035375	Decreased	Naive	FALSE	FALSE	14.6931	6.22064	18.7968	8.81872	0	0.785383	2.17263	0
Gramd1a	ENSMUSG00000001248	1951.91	-3.78615	0.210223	-18.0017	1.88902e-72	2.00511e-70	Decreased	Neither	FALSE	FALSE	4507.99	3642.63	3563.65	2886.24	331.703	198.702	243.334	241.044
Gm10640	ENSMUSG00000100985	80.0681	-4.89454	0.385341	-12.0413	2.15633e-33	5.07608e-32	Decreased	Neither	FALSE	FALSE	131.538	158.182	163.643	171.335	5.23191	7.06845	1.08631	2.45963
Uba2	ENSMUSG00000052997	805.307	1.28815	0.187878	6.85591	7.08621e-12	3.69699e-11	Increased	Neither	FALSE	FALSE	604.517	454.107	420.164	374.166	1104.98	1071.26	1198.2	1215.06
Gm44567	ENSMUSG00000108447	27.2771	-1.72116	0.358663	-4.77813	1.7693e-06	5.13632e-06	Decreased	Neither	FALSE	FALSE	36.383	42.6558	53.0733	37.7945	11.5102	13.3515	8.69051	14.7578
Gm12764	ENSMUSG00000086184	9.73956	-1.60147	0.533116	-2.97063	0.0029719	0.00547797	Unchanged	Neither	FALSE	FALSE	16.7921	12.4413	14.374	17.6374	4.18553	7.85383	2.17263	2.45963
Faap24	ENSMUSG00000030493	795.68	1.32624	0.207697	6.38522	1.71152e-10	7.84289e-10	Increased	Neither	FALSE	FALSE	342.14	391.012	480.977	584.555	926.048	1249.54	1235.14	1156.03
Nudt19	ENSMUSG00000034875	406.367	1.73215	0.220007	7.87133	3.50892e-15	2.47704e-14	Increased	Neither	FALSE	FALSE	226.694	183.065	181.334	146.139	683.288	437.458	673.514	719.443
Ankrd27	ENSMUSG00000034867	2753.82	1.26532	0.202906	6.23592	4.49139e-10	1.96778e-09	Unchanged	Neither	FALSE	FALSE	1350.37	1287.67	1948.23	1826.74	3752.33	3201.22	4813.45	3850.56
Pdcd5	ENSMUSG00000030417	749.418	1.3986	0.18135	7.71169	1.24162e-14	8.35571e-14	Increased	Neither	FALSE	FALSE	361.031	423.892	364.879	486.29	1066.26	1143.52	904.899	1244.57
Ccne1	ENSMUSG00000002068	211.457	2.23987	0.215008	10.4088	2.2612e-25	3.35048e-24	Increased	Neither	FALSE	FALSE	58.7725	88.8663	64.1303	78.1087	288.802	391.906	369.347	351.728
1600014C10Rik	ENSMUSG00000054676	1720.62	-1.74466	0.2054	-8.49347	2.00559e-17	1.69814e-16	Decreased	Neither	FALSE	FALSE	2308.92	2537.13	2849.37	2954.27	801.529	1017.86	551.847	744.039
Pop4	ENSMUSG00000030423	882.239	1.44756	0.201736	7.17515	7.22302e-13	4.12603e-12	Increased	Neither	FALSE	FALSE	351.235	451.441	474.343	598.413	1053.71	1451.39	1330.73	1346.65
Gm37494	ENSMUSG00000108621	301.16	-1.87809	0.264478	-7.09856	1.26062e-12	7.06627e-12	Decreased	Neither	FALSE	FALSE	278.47	424.781	625.823	579.516	95.2208	136.657	124.926	143.889
Etfb	ENSMUSG00000004610	1637.81	1.13453	0.191336	5.9294	3.04037e-09	1.22075e-08	Increased	Neither	FALSE	FALSE	861.996	1176.59	948.686	1084.7	2313.55	2851.72	1936.9	1928.35
Zfp658	ENSMUSG00000056592	198.588	-2.85744	0.27537	-10.3558	3.938e-25	5.70473e-24	Decreased	Neither	FALSE	FALSE	324.648	383.903	347.188	350.229	19.8813	53.406	65.1788	44.2734
Klk8	ENSMUSG00000064023	713.74	-1.27424	0.205394	-6.20345	5.52389e-10	2.39587e-09	Unchanged	Neither	FALSE	FALSE	771.739	1035.29	1136.65	1114.94	410.182	519.138	399.763	322.212
5430431A17Rik	ENSMUSG00000108322	81.0522	-2.63815	0.308532	-8.51482	1.66849e-17	1.42096e-16	Decreased	Neither	FALSE	FALSE	95.8551	159.071	131.578	177.634	20.9276	24.3469	11.9494	27.056
Pold1	ENSMUSG00000038644	1522.69	1.77088	0.608556	2.9118	0.00359355	0.00654066	Increased	Neither	TRUE	FALSE	1350.37	214.168	479.871	250.704	3851.73	870.204	2975.41	2189.07
Napsa	ENSMUSG00000002204	9.35721	-1.98058	0.58352	-3.33018	0.000867887	0.00174594	Decreased	Neither	FALSE	FALSE	20.9902	10.664	21.0082	10.0785	5.23191	4.7123	2.17263	0
Zfp473	ENSMUSG00000048012	36.1782	1.5661	0.390346	4.00369	6.23609e-05	0.000148083	Unchanged	Neither	FALSE	FALSE	24.4885	5.33198	25.431	13.858	44.9944	51.0499	55.402	68.8697
Vrk3	ENSMUSG00000002205	1668.7	-1.79317	0.200389	-8.94786	3.62455e-19	3.4632e-18	Decreased	Neither	FALSE	FALSE	2281.63	2818.84	2592.85	2712.39	750.256	991.938	585.523	616.138
Nup62	ENSMUSG00000109511	3117.45	3.02986	0.219945	13.7738	3.66442e-43	1.3626e-41	Increased	Neither	FALSE	FALSE	723.461	529.643	726.441	650.066	6436.3	3613.55	6804.67	5455.47
Il4i1	ENSMUSG00000074141	27.3303	1.03115	0.342771	3.00476	0.0026579	0.00494324	Unchanged	Neither	FALSE	FALSE	20.9902	16.8846	17.6911	13.858	40.8089	27.4884	39.1073	41.8138
Fuz	ENSMUSG00000011658	88.9478	-1.01313	0.362616	-2.79279	0.00522549	0.0092612	Unchanged	Neither	FALSE	FALSE	219.697	87.089	89.5612	84.4078	94.1744	47.123	39.1073	50.4225
Prmt1	ENSMUSG00000109324	7200.52	2.09826	0.174527	12.0223	2.71224e-33	6.35905e-32	Increased	Neither	TRUE	FALSE	2030.45	2991.24	2804.04	2939.15	10591.5	12893.6	11916.9	11437.3
Rras	ENSMUSG00000038387	13.6575	-1.62897	0.507741	-3.18565	0.00144429	0.00279893	Unchanged	Neither	FALSE	FALSE	13.9934	22.2166	16.5854	32.7553	10.4638	5.49768	6.51788	1.22982
Prr12	ENSMUSG00000046574	44.6929	-1.3911	0.302847	-4.58594	4.51948e-06	1.2431e-05	Decreased	Neither	FALSE	FALSE	63.6702	80.8684	54.179	62.9909	30.3451	27.4884	19.5536	18.4473
Rcn3	ENSMUSG00000019539	158.165	-3.1809	0.317666	-9.97653	1.93097e-23	2.49127e-22	Decreased	Neither	FALSE	FALSE	468.081	226.609	244.358	210.39	37.6698	33.7715	17.381	27.056
Gm45669	ENSMUSG00000109947	19.0754	-3.52252	0.530119	-6.2624	3.79104e-10	1.67922e-09	Decreased	Neither	FALSE	FALSE	53.8748	32.8805	33.1708	23.9365	3.13915	3.14153	0	2.45963
Fcgrt	ENSMUSG00000003420	470.177	-4.37688	0.297798	-14.6401	1.55886e-48	7.3689e-47	Decreased	Neither	FALSE	FALSE	1025.72	702.044	982.962	895.73	64.8757	44.7668	29.3305	15.9876
Snord35b	ENSMUSG00000064767	116.306	-3.9645	0.339692	-11.5297	9.35134e-31	1.87605e-29	Unchanged	Neither	FALSE	FALSE	325.348	147.518	211.188	196.532	19.8813	9.42459	11.9494	8.60872
Flt3l	ENSMUSG00000110206	256.965	-2.18264	0.373585	-5.8388	5.25794e-09	2.05186e-08	Decreased	Neither	TRUE	FALSE	773.138	309.255	320.651	306.136	166.375	56.5476	51.0567	72.5592
Dkkl1	ENSMUSG00000030792	10.4814	1.65308	0.606724	2.70304	0.00687092	0.0119187	Unchanged	Neither	FALSE	FALSE	3.49836	2.66599	11.0569	0	19.8813	26.703	6.51788	13.528
Cd37	ENSMUSG00000030798	2108.22	-2.04328	0.203894	-10.0206	1.23718e-23	1.6122e-22	Decreased	Neither	FALSE	FALSE	2944.22	3634.63	3223.1	3831.11	926.048	1015.5	689.809	601.38
Ruvbl2	ENSMUSG00000003868	3146.3	2.35185	0.284104	8.27765	1.25625e-16	9.95115e-16	Increased	Neither	FALSE	FALSE	1303.49	782.912	1049.3	815.102	7187.6	2536.79	6283.24	5211.96
Ppp1r15a	ENSMUSG00000040435	858.296	-3.51555	0.572167	-6.14915	7.78991e-10	3.32803e-09	Decreased	Neither	FALSE	FALSE	3958.05	1356.1	634.669	534.163	107.777	91.1044	102.113	82.3977
Sult2b1	ENSMUSG00000003271	96.3439	1.71679	0.230599	7.43765	1.02494e-13	6.34194e-13	Increased	Neither	TRUE	FALSE	43.3797	41.7672	37.5936	54.1722	144.401	134.3	146.652	168.485
Grwd1	ENSMUSG00000053801	3425.88	1.77437	0.159091	11.1529	6.92739e-29	1.25988e-27	Increased	Neither	FALSE	FALSE	1389.55	1644.03	1591.09	1520.6	5452.7	4708.37	6244.13	4856.55
Emp3	ENSMUSG00000040212	2030.22	-1.76437	0.214881	-8.21053	2.2022e-16	1.71419e-15	Decreased	Neither	FALSE	FALSE	2150.09	3413.36	3134.64	3911.73	977.321	1078.33	747.384	828.897
Ccdc114	ENSMUSG00000040189	21.2544	-1.70982	0.39223	-4.33552	1.45418e-05	3.7333e-05	Decreased	Neither	FALSE	FALSE	33.5843	31.9919	26.5367	40.3142	7.32468	8.63921	13.0358	8.60872
Gm45311	ENSMUSG00000110316	23.1054	-1.61126	0.415406	-3.86194	0.000112488	0.000257679	Decreased	Neither	FALSE	FALSE	47.5777	36.4352	37.5936	20.1571	7.32468	10.9954	17.381	7.3789
Gm45629	ENSMUSG00000110010	20.0931	-1.85771	0.415905	-4.43508	9.20378e-06	2.428e-05	Decreased	Neither	FALSE	FALSE	23.0892	33.7692	35.3822	36.5347	5.23191	8.63921	11.9494	6.14908
Hps5	ENSMUSG00000014418	877.131	-1.01626	0.196409	-5.17405	2.29079e-07	7.41539e-07	Decreased	Neither	TRUE	FALSE	950.855	1087.72	1203	1471.47	487.614	633.019	668.083	515.293
Ldha	ENSMUSG00000063229	67669.4	2.37303	0.181064	13.106	3.04357e-39	9.42619e-38	Increased	Neither	FALSE	FALSE	17445.6	24871	20675.4	23151.7	90662.7	122147	128040	114362
Gm32031	ENSMUSG00000109118	27.4088	-1.90602	0.365132	-5.1901	2.10176e-07	6.83998e-07	Decreased	Neither	FALSE	FALSE	46.878	44.4332	43.1221	41.574	7.32468	13.3515	15.2084	7.3789
Ptpn5	ENSMUSG00000030854	74.2458	4.54766	0.645534	6.8018	1.03317e-11	5.28627e-11	Increased	Neither	FALSE	FALSE	5.59738	0.888663	4.42278	0	102.545	60.4745	283.528	136.51
E2f8	ENSMUSG00000046179	269.804	5.38085	0.560589	9.42852	4.15917e-21	4.56415e-20	Increased	Neither	FALSE	FALSE	11.1948	0.888663	12.1626	3.77945	392.393	313.368	806.044	618.598
Gm7336	ENSMUSG00000078636	1216.26	2.41217	0.203415	11.8566	1.99004e-32	4.36761e-31	Increased	Neither	FALSE	FALSE	325.348	303.034	388.099	492.589	1983.94	2411.91	2137.86	1687.31
Gas2	ENSMUSG00000030498	106.029	4.07885	0.350163	11.4868	1.53681e-30	3.06209e-29	Increased	Neither	FALSE	FALSE	6.29705	10.664	17.6911	7.55891	120.334	216.766	267.233	201.69
Herc2	ENSMUSG00000030451	678.142	-1.47663	0.187762	-7.86353	3.73457e-15	2.61891e-14	Decreased	Neither	FALSE	FALSE	955.752	1146.38	996.231	908.328	322.286	454.737	301.995	339.429
Atp10a	ENSMUSG00000025324	148.657	1.17806	0.233583	5.04241	4.59709e-07	1.42451e-06	Unchanged	Neither	FALSE	FALSE	69.9672	97.753	81.8214	112.124	153.818	227.761	217.263	228.746
Gm44829	ENSMUSG00000109157	25.1513	-2.79266	0.469645	-5.84346	5.11286e-09	1.99993e-08	Unchanged	Neither	FALSE	FALSE	30.7856	76.425	33.1708	39.0543	2.09276	5.49768	4.34525	9.83854
Snrpn	ENSMUSG00000102252	25.8937	-1.26951	0.412781	-3.07082	0.00213473	0.00402928	Decreased	Neither	FALSE	FALSE	29.3862	26.6599	58.6018	34.0151	18.8349	6.28306	17.381	15.9876
Klf13	ENSMUSG00000052040	3132.61	-1.95722	0.221699	-8.82795	1.06615e-18	9.84836e-18	Decreased	Neither	FALSE	FALSE	3524.25	5502.6	4993.32	6011.85	1247.29	1660.3	978.768	1142.5
Gm32633	ENSMUSG00000108393	180.836	-4.53147	0.283421	-15.7604	5.82211e-56	3.73511e-54	Decreased	Neither	FALSE	FALSE	314.153	383.903	389.204	306.136	17.7885	18.0638	7.60419	9.83854
Mtmr10	ENSMUSG00000030522	78.3824	-1.445	0.304831	-4.73675	2.17174e-06	6.22253e-06	Decreased	Neither	FALSE	FALSE	146.931	64.8724	129.366	120.942	41.8553	28.2738	45.6252	49.1927
Mphosph10	ENSMUSG00000030521	2697.21	1.29477	0.177323	7.30166	2.84242e-13	1.68553e-12	Increased	Neither	FALSE	FALSE	1367.16	1604.04	1492.69	1739.81	2930.92	4270.91	4114.95	4057.17
Snrpa1	ENSMUSG00000030512	2605.64	1.54793	0.211033	7.33482	2.2202e-13	1.32598e-12	Increased	Neither	TRUE	FALSE	1647.73	1174.81	1277.08	1140.13	4310.05	2668.73	4091.06	4535.56
Chsy1	ENSMUSG00000032640	233.749	1.01191	0.209252	4.83539	1.32882e-06	3.91503e-06	Unchanged	Neither	FALSE	FALSE	125.941	159.959	166.96	163.776	234.39	365.203	338.93	314.833
Lrrk1	ENSMUSG00000015133	21.4311	-2.06694	0.512305	-4.00181	6.28596e-05	0.000149177	Decreased	Neither	FALSE	FALSE	50.3764	16.8846	63.0246	12.5982	9.41744	7.85383	7.60419	3.68945
Gm16157	ENSMUSG00000086628	12.3858	-1.35475	0.475931	-2.83098	0.00464055	0.00829375	Unchanged	Neither	FALSE	FALSE	19.5908	15.9959	19.9025	17.6374	7.32468	7.85383	2.17263	8.60872
Fam169b	ENSMUSG00000074071	3111.06	-1.35392	0.18856	-7.18017	6.96268e-13	3.98316e-12	Unchanged	Neither	TRUE	TRUE	3794.32	4596.17	4844.05	4719.28	1926.39	2115.04	1353.55	1539.73
Mctp2	ENSMUSG00000032776	757.883	-1.50765	0.179947	-8.37757	5.40309e-17	4.43646e-16	Decreased	Neither	FALSE	FALSE	941.059	1005.08	1209.63	1345.49	352.631	398.189	433.439	377.554
Gm45715	ENSMUSG00000108493	8.13867	-2.10697	0.612864	-3.34951	0.000809557	0.00163876	Unchanged	Neither	FALSE	FALSE	10.4951	18.6619	6.63417	20.1571	1.04638	4.7123	2.17263	1.22982
Chd2	ENSMUSG00000078671	2085.05	-2.61303	0.185519	-14.0831	4.82404e-45	2.01163e-43	Decreased	Neither	FALSE	FALSE	3601.21	3624.86	3207.62	3949.53	414.367	621.238	662.651	598.921
C130083A15Rik	ENSMUSG00000108812	15.2595	-1.27891	0.517044	-2.4684	0.0135718	0.0222406	Decreased	Neither	FALSE	FALSE	23.7889	23.1052	19.9025	21.4169	3.13915	2.35615	8.69051	19.6771
1810026B05Rik	ENSMUSG00000101970	1333.32	-2.70677	0.213858	-12.6539	1.06491e-36	2.93253e-35	Decreased	Neither	FALSE	FALSE	2468.44	3067.67	1787.91	1965.32	349.492	406.828	280.269	340.659
Slco3a1	ENSMUSG00000025790	271.008	-1.06358	0.209522	-5.07559	3.86286e-07	1.20725e-06	Unchanged	Neither	FALSE	FALSE	330.245	391.901	362.668	388.024	227.065	177.497	127.099	163.566
Akap13	ENSMUSG00000066406	2793.11	-2.41642	0.210883	-11.4577	2.15241e-30	4.24519e-29	Decreased	Neither	FALSE	FALSE	5342.7	4674.37	4307.79	4578.18	1019.18	1091.68	602.904	728.052
Gm44694	ENSMUSG00000108633	57.3573	-2.48264	0.355806	-6.94484	3.78882e-12	2.02556e-11	Decreased	Neither	FALSE	FALSE	73.4656	120.858	99.5125	99.5256	20.9276	10.9954	6.51788	27.056
Klhl25	ENSMUSG00000055652	137.286	-1.47588	0.233455	-6.31867	2.63826e-10	1.18661e-09	Decreased	Neither	FALSE	FALSE	256.78	175.955	214.505	163.776	73.2468	58.9037	82.5598	72.5592
Ntrk3	ENSMUSG00000059146	415.759	-4.47336	0.260206	-17.1052	1.35735e-65	1.11609e-63	Decreased	Naive	FALSE	FALSE	632.504	763.362	864.653	933.525	16.7421	43.1961	31.5031	40.584
Mrpl46	ENSMUSG00000030612	1320.5	1.12223	0.141559	7.92747	2.23655e-15	1.6011e-14	Unchanged	Neither	FALSE	FALSE	794.128	870.001	803.84	844.078	1844.77	1640.66	1836.96	1929.58
Aen	ENSMUSG00000030609	1476.09	1.09169	0.181474	6.01556	1.79264e-09	7.39396e-09	Unchanged	Neither	FALSE	FALSE	891.382	952.647	1051.52	851.637	2154.5	1572.34	2423.56	1911.14
Isg20	ENSMUSG00000039236	340.802	-1.84375	0.19889	-9.26692	1.91604e-20	1.99926e-19	Decreased	Neither	FALSE	FALSE	633.903	446.109	551.742	510.226	133.937	178.282	127.099	145.118
Fanci	ENSMUSG00000039187	1038.78	2.99479	0.177033	16.9102	3.78262e-64	2.88666e-62	Increased	Neither	FALSE	FALSE	195.908	238.162	221.139	253.223	1504.7	1891.99	2079.2	1925.89
Ticrr	ENSMUSG00000046591	88.2273	5.09512	0.382302	12.6243	1.55081e-36	4.25052e-35	Increased	Neither	FALSE	FALSE	2.09902	5.33198	7.73986	1.25982	144.401	197.916	174.896	172.174
Pex11a	ENSMUSG00000030545	11.8007	2.33046	0.569226	4.00832	6.1152e-05	0.00014536	Unchanged	Neither	FALSE	FALSE	5.59738	2.66599	0	3.77945	12.5566	14.1369	34.762	20.9069
Zfp710	ENSMUSG00000048897	58.583	-1.08927	0.273084	-3.98593	6.72152e-05	0.000158739	Unchanged	Neither	FALSE	FALSE	77.6636	93.3097	69.6587	80.6283	36.6234	43.9814	24.9852	41.8138
Sema4b	ENSMUSG00000030539	52.9618	-1.90013	0.328222	-5.77254	7.80856e-09	2.99516e-08	Decreased	Neither	FALSE	FALSE	71.3666	103.085	80.7157	84.4078	15.6957	35.3422	19.5536	13.528
Prc1	ENSMUSG00000038943	785.526	4.51236	0.327255	13.758	4.56165e-43	1.6855e-41	Increased	Neither	FALSE	FALSE	60.1718	24.8826	84.0328	64.2507	935.466	1168.65	2316.02	1630.74
Man2a2	ENSMUSG00000038886	397.131	-1.05754	0.196166	-5.39061	7.02197e-08	2.41427e-07	Unchanged	Neither	FALSE	FALSE	679.382	517.202	478.766	476.211	290.894	229.332	224.867	280.398
Blm	ENSMUSG00000030528	989.539	2.37152	0.235838	10.0541	8.81308e-24	1.16389e-22	Increased	Neither	FALSE	FALSE	216.898	277.263	318.44	435.897	1235.78	1637.52	1951.02	1843.5
Crtc3	ENSMUSG00000030527	96.4993	-1.48084	0.229007	-6.46125	1.03841e-10	4.84396e-10	Decreased	Neither	FALSE	FALSE	127.34	159.071	141.529	143.619	53.3655	52.6206	39.1073	55.3418
Zscan2	ENSMUSG00000038797	16.3175	-3.07722	0.51549	-5.72174	1.05441e-08	3.9868e-08	Decreased	Neither	FALSE	FALSE	34.2839	27.5486	34.2765	23.9365	2.09276	4.7123	0	3.68945
Nmb	ENSMUSG00000025723	55.0586	-2.79271	0.397675	-6.96828	3.20847e-12	1.73275e-11	Decreased	Neither	FALSE	FALSE	77.6636	134.188	80.7157	99.5256	18.8349	20.42	5.43157	3.68945
Gm7180	ENSMUSG00000083774	48.3353	2.23854	0.327504	6.80729	9.94512e-12	5.10639e-11	Increased	Neither	FALSE	FALSE	11.1948	22.2166	11.0569	20.1571	101.499	83.2506	68.4377	68.8697
2900076A07Rik	ENSMUSG00000097277	103.035	-1.68221	0.259233	-6.48271	9.00901e-11	4.22277e-10	Decreased	Neither	TRUE	FALSE	121.743	179.51	150.374	182.674	36.6234	64.4014	43.4525	45.5032
Fsd2	ENSMUSG00000038663	53.8044	-1.57523	0.30675	-5.12687	2.94601e-07	9.36243e-07	Decreased	Neither	FALSE	FALSE	72.0662	70.2044	71.8701	112.124	26.1596	32.2007	16.2947	29.5156
Tm6sf1	ENSMUSG00000038623	304.023	-1.49012	0.191336	-7.78619	6.90615e-15	4.74889e-14	Decreased	Neither	FALSE	FALSE	409.308	391.012	515.254	486.29	150.679	185.35	136.875	157.417
A530021J07Rik	ENSMUSG00000053528	93.2608	-5.872	0.467434	-11.0924	1.36603e-28	2.43508e-27	Decreased	Neither	FALSE	FALSE	140.634	159.071	171.383	267.081	0	3.14153	1.08631	3.68945
Stard5	ENSMUSG00000046027	4054.34	-1.70102	0.201125	-8.45734	2.73552e-17	2.29784e-16	Decreased	Neither	FALSE	TRUE	5395.17	6036.69	6449.52	7029.78	1887.67	2545.43	1527.36	1563.1
Il16	ENSMUSG00000001741	8039.61	-2.01022	0.215913	-9.31018	1.27615e-20	1.34237e-19	Decreased	Neither	FALSE	FALSE	10707.8	12498.2	13605.6	14964.1	3209.25	4347.88	2367.08	2617.05
Abhd17c	ENSMUSG00000038459	129.956	2.00902	0.267161	7.51138	5.85059e-14	3.71864e-13	Increased	Neither	FALSE	FALSE	46.878	73.7591	47.5449	31.4954	193.581	252.893	223.781	169.715
Gm26522	ENSMUSG00000097423	24.3066	-2.47544	0.43296	-5.64498	1.65197e-08	6.10008e-08	Decreased	Neither	FALSE	FALSE	37.7823	47.0992	36.4879	46.6133	5.23191	7.85383	1.08631	12.2982
Rps13-ps2	ENSMUSG00000069972	54.4829	1.00446	0.272419	3.6849	0.000228789	0.000501849	Unchanged	Neither	FALSE	FALSE	43.3797	35.5465	33.1708	30.2356	65.9221	85.6067	60.8335	81.1679
Gm2546	ENSMUSG00000098019	7.94061	2.28113	0.585376	3.7795	0.000157145	0.000353462	Unchanged	Neither	FALSE	FALSE	2.09902	1.77733	2.21139	2.51964	12.5566	14.1369	9.77682	18.4473
Eed	ENSMUSG00000030619	2070.75	1.79558	0.174084	10.314	6.08939e-25	8.68128e-24	Increased	Neither	FALSE	FALSE	801.125	1036.18	855.807	972.579	2562.59	3366.94	3462.08	3508.67
Gm45220	ENSMUSG00000109279	28.3154	-1.8863	0.412852	-4.546	5.4674e-06	1.48493e-05	Unchanged	Neither	FALSE	FALSE	37.7823	74.6477	35.3822	34.0151	17.7885	11.7807	6.51788	8.60872
Sytl2	ENSMUSG00000030616	194.088	-2.85719	0.273254	-10.4349	1.71705e-25	2.5703e-24	Decreased	Neither	FALSE	FALSE	365.929	281.706	288.586	437.157	23.0204	49.4791	47.7978	59.0312
Tmem126a	ENSMUSG00000030615	978.871	1.18396	0.173995	6.80433	1.0152e-11	5.20572e-11	Unchanged	Neither	FALSE	FALSE	538.048	653.168	599.286	588.335	1097.65	1586.47	1305.75	1462.25
Pcf11	ENSMUSG00000041328	645.606	-1.26617	0.193447	-6.54481	5.95699e-11	2.84009e-10	Unchanged	Neither	FALSE	FALSE	873.191	1120.6	822.637	845.338	308.683	458.664	342.189	393.541
Ddias	ENSMUSG00000030641	542.983	3.6924	0.224525	16.4201	1.374e-60	9.54931e-59	Increased	Neither	TRUE	FALSE	59.4721	84.423	68.5531	86.9274	760.72	901.619	1191.69	1190.46
Gm15501	ENSMUSG00000087412	66.4566	1.04495	0.266828	3.91461	9.05489e-05	0.000210105	Increased	Neither	FALSE	FALSE	32.8846	49.7651	46.4392	42.8338	75.3395	103.671	74.9556	105.764
Kctd21	ENSMUSG00000044952	29.874	-1.21994	0.395757	-3.07777	0.00208555	0.00394347	Decreased	Neither	FALSE	FALSE	25.1882	32.8805	48.6506	64.2507	10.4638	25.1322	15.2084	17.2174
Alg8	ENSMUSG00000035704	1087.15	1.71046	0.193534	8.83746	9.79163e-19	9.07358e-18	Increased	Neither	FALSE	FALSE	387.618	518.091	482.083	624.87	1368.67	1830.73	1797.85	1687.31
Ndufc2	ENSMUSG00000030647	1423.28	1.51353	0.156231	9.68739	3.41142e-22	4.0153e-21	Increased	Neither	FALSE	FALSE	715.765	784.69	727.547	704.238	2114.74	1983.09	1879.32	2476.85
Aamdc	ENSMUSG00000035642	291.581	-1.0577	0.222968	-4.74311	2.10462e-06	6.04366e-06	Unchanged	Neither	FALSE	FALSE	328.146	515.425	372.619	367.867	200.905	234.044	167.292	146.348
Rsf1	ENSMUSG00000035623	269.443	-1.0394	0.194689	-5.33813	9.39105e-08	3.17734e-07	Unchanged	Neither	FALSE	FALSE	354.034	387.457	330.603	382.985	139.169	199.487	156.429	205.379
Clns1a	ENSMUSG00000025439	751.15	1.06203	0.283881	3.74095	0.000183327	0.00040842	Increased	Neither	FALSE	FALSE	767.54	348.356	430.115	367.867	1091.38	616.526	1114.56	1272.86
Acer3	ENSMUSG00000030760	329.716	1.29238	0.220611	5.85749	4.69904e-09	1.8461e-08	Unchanged	Neither	FALSE	FALSE	178.416	198.172	203.448	175.115	436.341	318.08	583.35	544.809
Thap12	ENSMUSG00000030753	416.857	1.03188	0.17415	5.92486	3.12559e-09	1.25281e-08	Increased	Neither	FALSE	FALSE	252.582	304.812	262.05	270.861	533.655	667.575	536.639	506.685
Dgat2	ENSMUSG00000030747	18.7989	4.87409	0.62629	6.04386	1.50473e-09	6.2591e-09	Unchanged	Neither	FALSE	FALSE	0.699672	0	1.10569	0	36.6234	43.1961	38.021	30.7454
Arrb1	ENSMUSG00000018909	104.466	-2.01925	0.264675	-7.61705	2.59533e-14	1.6948e-13	Decreased	Neither	FALSE	FALSE	149.73	167.957	179.122	180.154	26.1596	58.1183	41.2799	33.2051
Gm38405	ENSMUSG00000109002	9.6066	-3.87943	0.678724	-4.70788	2.50304e-06	7.10563e-06	Unchanged	Neither	FALSE	FALSE	22.3895	15.9959	15.4797	21.4169	0	1.57077	0	0
Rnf169	ENSMUSG00000058761	90.7674	-1.45374	0.261609	-5.55233	2.81895e-08	1.01087e-07	Unchanged	Neither	FALSE	FALSE	127.34	146.629	122.732	139.84	36.6234	65.1868	33.6757	54.1119
Pold3	ENSMUSG00000030726	2381.03	2.05598	0.156686	13.121	2.49602e-39	7.75092e-38	Increased	Neither	FALSE	FALSE	868.293	864.669	1011.71	910.848	3297.15	3704.65	4283.33	4107.59
Pgm2l1	ENSMUSG00000030729	90.3258	-1.12978	0.289489	-3.9008	9.58756e-05	0.000221796	Unchanged	Neither	FALSE	FALSE	144.132	164.403	86.2442	104.565	79.5251	48.6937	53.2294	41.8138
Ppme1	ENSMUSG00000030718	1801.38	1.03267	0.1681	6.14315	8.09018e-10	3.45252e-09	Unchanged	Neither	FALSE	TRUE	1036.91	1190.81	1281.5	1199.35	2096.95	2216.35	2903.72	2485.46
Dnajb13	ENSMUSG00000030708	122.983	-1.06257	0.20844	-5.09628	3.46391e-07	1.08898e-06	Unchanged	Neither	FALSE	FALSE	142.733	174.178	168.066	183.933	71.154	87.9629	77.1282	78.7083
Mrpl48	ENSMUSG00000030706	1075.8	1.01	0.181554	5.56297	2.65227e-08	9.52858e-08	Unchanged	Neither	FALSE	FALSE	627.606	726.927	657.888	828.96	1239.96	1776.54	1323.13	1425.36
Fam168a	ENSMUSG00000029461	176.484	-1.45213	0.217712	-6.6673	2.60551e-11	1.29235e-10	Decreased	Neither	FALSE	FALSE	230.892	247.048	266.472	296.057	115.102	105.241	76.0419	75.0188
Gm3200	ENSMUSG00000097388	12.5596	-1.63477	0.482598	-3.35973	0.000780192	0.00158344	Unchanged	Neither	FALSE	FALSE	24.4885	14.2186	16.5854	22.6767	4.18553	4.7123	8.69051	4.91927
[truncated: 2,912 more rows]

## Sheet: Activated_vs_naive_P1KO_DEG
Gene	Gene_ID	baseMean	log2FoldChange_activated_vs_naive	lfcSE	stat	pvalue	padj	Change_upon_activation_control	Altered_abundance_upon_P1KO	Altered_splicing_upon_activation_P1KO	Bound_by_PTBP1_in_3UTR	Naive_P1KO_1_normalised_counts	Naive_P1KO_2_normalised_counts	Naive_P1KO_3_normalised_counts	Naive_P1KO_4_normalised_counts	Activated_P1KO_1_normalised_counts	Activated_P1KO_2_normalised_counts	Activated_P1KO_3_normalised_counts	Activated_P1KO_4_normalised_counts
Mrpl15	ENSMUSG00000033845	872.905	1.773	0.388097	4.56815	4.92039e-06	1.45851e-05	Increased	Neither	FALSE	FALSE	311.817	535.55	320.525	303.448	632.79	815.757	2036.2	2027.15
Rb1cc1	ENSMUSG00000025907	253.486	-1.04241	0.34105	-3.05596	0.0022434	0.00444768	Decreased	Neither	FALSE	FALSE	315.125	309.847	406.9	351.908	216.075	240.702	75.9639	111.367
Pcmtd1	ENSMUSG00000051285	271.177	-1.50262	0.241956	-6.2085	5.3492e-10	2.48515e-09	Decreased	Neither	FALSE	FALSE	315.952	374.192	507.845	417.674	126.365	188.125	100.05	139.209
Gm9826	ENSMUSG00000048538	41.2659	1.59774	0.253872	6.27491	3.49832e-10	1.65984e-09	Increased	Neither	FALSE	FALSE	23.1588	18.8086	17.6913	19.6145	57.8771	59.97	57.4361	75.5707
Gm15452	ENSMUSG00000084353	7.51368	2.40935	0.671902	3.41401	0.000640144	0.0013875	Increased	Neither	FALSE	FALSE	4.9626	0	0	0	20.257	13.9656	12.9694	7.95481
Rrs1	ENSMUSG00000061024	107.718	1.73677	0.216978	7.99455	1.30045e-15	9.96039e-15	Increased	Neither	FALSE	FALSE	52.9344	47.5165	54.1146	40.3828	188.101	198.805	138.032	141.861
Cops5	ENSMUSG00000025917	2235.14	1.65681	0.0931399	17.7877	8.80588e-71	7.14077e-69	Increased	Neither	FALSE	FALSE	1084.33	1004.78	1084.37	1119.18	3566.2	3598.2	3218.27	3205.79
Gm38380	ENSMUSG00000102664	37.7274	-1.18817	0.35281	-3.36214	0.000773418	0.00165686	Decreased	Neither	FALSE	FALSE	60.3783	43.5568	60.3586	49.6132	21.2216	38.6108	14.8222	13.258
Lactb2	ENSMUSG00000025937	443.594	1.34515	0.301602	4.45956	8.21294e-06	2.36262e-05	Increased	Neither	TRUE	FALSE	205.121	247.482	287.224	234.221	393.564	436.22	937.505	807.413
Eloc	ENSMUSG00000079658	2097.5	1.07987	0.18811	5.74054	9.43758e-09	3.83859e-08	Increased	Neither	FALSE	FALSE	1522.69	1207.71	1298.75	1317.63	3243.05	3398.57	2727.29	2064.27
Tmem70	ENSMUSG00000025940	115.682	1.28149	0.189344	6.7644	1.33858e-11	7.34954e-11	Increased	Neither	FALSE	FALSE	57.0699	67.315	64.5212	79.6119	144.693	180.732	184.351	147.164
Mcm3	ENSMUSG00000041859	11958.2	3.20848	0.179109	17.9128	9.37717e-72	8.05464e-70	Increased	Neither	FALSE	FALSE	2361.37	1903.63	2312.36	2500.28	19827.7	16775.2	24114.8	25870.4
Tmem14a	ENSMUSG00000025933	19.6057	-1.16976	0.412696	-2.82568	0.00471803	0.00881854	Decreased	Neither	FALSE	FALSE	23.1588	34.6474	22.8946	31.1525	17.3631	14.7871	10.1903	2.6516
Gm4956	ENSMUSG00000025936	23.6704	-3.949	0.533388	-6.76707	1.3142e-11	7.22594e-11	Decreased	Neither	FALSE	FALSE	66.9951	31.6776	30.1793	53.0746	3.85847	0	0.926389	2.6516
Gm7658	ENSMUSG00000082935	201.735	1.1187	0.179881	6.21761	5.04798e-10	2.35464e-09	Increased	Neither	FALSE	FALSE	147.224	119.781	124.88	113.072	296.138	330.246	249.199	233.341
Gm29216	ENSMUSG00000101249	10.0951	-1.53799	0.467104	-3.25537	0.00113245	0.00236142	Decreased	Neither	FALSE	FALSE	14.0607	13.859	19.7726	14.9993	4.82309	8.21507	3.70555	1.3258
Prim2	ENSMUSG00000026134	1200.82	2.78432	0.139457	19.959	1.25244e-88	1.61371e-86	Increased	Neither	FALSE	FALSE	293.62	275.2	287.224	344.985	1939.85	1901.79	2148.3	2415.61
Rab23	ENSMUSG00000004768	24.9883	1.28669	0.33914	3.78287	0.00015503	0.000371662	Increased	Neither	FALSE	FALSE	20.6775	9.89926	12.488	12.6918	28.9386	36.1463	47.2458	31.8192
Bag2	ENSMUSG00000042215	117.971	3.5101	0.466289	7.47559	7.6859e-14	5.13102e-13	Increased	Neither	FALSE	FALSE	8.271	11.8791	17.6913	20.7683	106.108	97.7593	314.046	367.247
Arhgef4	ENSMUSG00000037509	45.9842	-1.52591	0.263944	-5.768	8.02183e-09	3.28697e-08	Decreased	Neither	FALSE	FALSE	62.8596	78.2042	69.7246	65.7663	30.8678	22.1807	25.0125	13.258
Gm37068	ENSMUSG00000104417	8.55124	-4.34273	0.68322	-5.90285	3.57264e-09	1.52422e-08	Decreased	Neither	FALSE	FALSE	14.0607	14.8489	18.732	20.7683	0	0	0	0
Neurl3	ENSMUSG00000047180	218.217	-1.69886	0.376109	-4.51475	6.33907e-06	1.85298e-05	Decreased	Neither	FALSE	FALSE	353.172	313.807	361.111	332.293	140.834	141.299	34.2764	68.9417
4930403P22Rik	ENSMUSG00000102762	7.73296	-2.18873	0.552731	-3.81907	0.000133954	0.000324082	Decreased	Neither	FALSE	FALSE	20.6775	12.869	11.4473	8.07657	1.92924	3.28603	0.926389	2.6516
Ankrd23	ENSMUSG00000067653	522.684	-1.51274	0.30128	-5.02056	5.15212e-07	1.73574e-06	Decreased	Neither	FALSE	FALSE	745.217	899.843	731.588	753.429	167.844	159.372	352.954	371.224
Gm42417	ENSMUSG00000109510	472.576	-1.25644	0.323255	-3.8866	0.000101656	0.000250543	Decreased	Neither	FALSE	FALSE	620.325	785.012	640.009	651.895	158.197	160.194	375.187	389.786
Vwa3b	ENSMUSG00000050122	33.806	-2.65514	0.482692	-5.43755	5.40177e-08	2.02912e-07	Decreased	Neither	FALSE	FALSE	68.6493	35.6374	62.4399	73.8429	15.4339	8.21507	0.926389	5.30321
Inpp4a	ENSMUSG00000026113	261.76	-1.03845	0.166975	-6.21819	5.02924e-10	2.34779e-09	Decreased	Neither	FALSE	FALSE	420.994	319.746	308.037	364.599	187.136	172.516	177.867	143.187
Tsga10	ENSMUSG00000060771	40.4758	-2.34164	0.463326	-5.02016	5.16274e-07	1.7383e-06	Decreased	Neither	FALSE	FALSE	76.9203	66.3251	79.0906	56.536	26.0447	10.6796	5.55833	2.6516
Eif5b	ENSMUSG00000026083	1240.81	1.12484	0.122301	9.19698	3.68165e-20	3.86707e-19	Unchanged	Neither	FALSE	TRUE	849.432	826.589	692.042	739.583	1778.76	1593.72	1582.27	1864.08
Chst10	ENSMUSG00000026080	471.239	-1.31168	0.114132	-11.4911	1.46221e-30	2.69568e-29	Decreased	Neither	FALSE	FALSE	693.937	655.331	679.554	663.432	294.209	286.706	240.861	255.88
Il1rl2	ENSMUSG00000070942	139.968	-1.84405	0.268109	-6.87164	6.34702e-12	3.60078e-11	Decreased	Activated	TRUE	FALSE	184.443	150.469	299.712	249.22	44.3725	64.8991	62.9944	63.6385
Il18r1	ENSMUSG00000026070	177.966	-1.87693	0.294551	-6.36687	1.9293e-10	9.42382e-10	Decreased	Naive	FALSE	FALSE	297.756	258.371	289.305	287.295	62.7002	124.048	47.2458	57.0095
Fhl2	ENSMUSG00000008136	28.3939	2.46987	0.608792	4.02755	5.63607e-05	0.000144849	Increased	Neither	FALSE	FALSE	2.4813	6.92948	5.20333	9.23036	6.75233	23.8237	85.2278	87.5029
Gm38228	ENSMUSG00000103945	16.3551	-1.43661	0.452259	-3.15811	0.00158797	0.0032277	Unchanged	Neither	FALSE	FALSE	28.9485	21.7784	34.342	13.8455	9.64619	13.1441	6.48472	2.6516
Uxs1	ENSMUSG00000057363	139.581	1.91388	0.315047	6.06931	1.28458e-09	5.75581e-09	Increased	Neither	FALSE	FALSE	40.5279	60.3855	64.5212	57.6898	138.905	159.372	316.825	278.418
Tex30	ENSMUSG00000026049	1733.29	2.11307	0.129009	16.3775	2.76895e-60	1.58171e-58	Increased	Neither	FALSE	FALSE	725.367	663.251	575.488	614.973	2668.14	2531.88	3052.45	3034.76
Kdelc1	ENSMUSG00000026047	528.294	2.73202	0.159773	17.0867	1.86487e-65	1.26462e-63	Increased	Naive_and_activated	FALSE	FALSE	125.719	106.912	146.734	164.993	859.475	980.879	897.671	943.971
Ercc5	ENSMUSG00000026048	216.052	-1.05539	0.135171	-7.80637	5.8858e-15	4.31973e-14	Decreased	Neither	FALSE	FALSE	311.817	291.038	273.695	290.756	136.976	141.299	125.062	157.77
Wdr75	ENSMUSG00000025995	3384.34	1.76601	0.108182	16.324	6.66765e-60	3.73517e-58	Increased	Neither	FALSE	FALSE	1627.73	1371.05	1466.3	1656.85	4852.03	5216.57	5281.34	5602.84
Slc40a1	ENSMUSG00000025993	19.2013	-4.3872	0.717798	-5.81955	5.90073e-09	2.45741e-08	Unchanged	Neither	FALSE	FALSE	57.897	70.2848	20.8133	4.61518	0	0	0	0
Slc39a10	ENSMUSG00000025986	1184.68	1.9448	0.225306	8.63091	6.08641e-18	5.46693e-17	Increased	Neither	FALSE	FALSE	431.746	327.666	516.17	632.28	2002.55	1532.11	1868.53	2166.36
Gm17767	ENSMUSG00000099413	26.5859	5.49906	0.649428	7.33088	2.28643e-13	1.4746e-12	Unchanged	Neither	FALSE	FALSE	0	0	0	0	63.6648	81.3292	30.5708	37.1224
Gm31812	ENSMUSG00000109599	16.4237	-1.13464	0.365563	-3.09325	0.00197979	0.00395959	Decreased	Neither	FALSE	FALSE	25.6401	21.7784	26.0166	18.4607	11.5754	7.39356	13.8958	6.62901
Nemp2	ENSMUSG00000043015	305.159	-1.46822	0.185035	-7.93295	2.14004e-15	1.61878e-14	Decreased	Neither	FALSE	FALSE	387.083	391.021	554.675	467.287	131.188	167.587	162.118	180.309
Inpp1	ENSMUSG00000026102	897.683	-1.53763	0.224101	-6.86072	6.85131e-12	3.8755e-11	Decreased	Neither	FALSE	TRUE	1363.06	1277.01	1419.47	1315.33	556.585	553.696	285.328	410.998
Stk17b	ENSMUSG00000026094	11714.1	-1.96857	0.207896	-9.46888	2.82856e-21	3.18137e-20	Decreased	Neither	FALSE	FALSE	17976.2	16219	20452.2	20391	4913.77	6277.14	3519.35	3964.15
Pgap1	ENSMUSG00000073678	146.07	-2.22839	0.19814	-11.2279	2.97591e-29	5.04512e-28	Decreased	Neither	FALSE	FALSE	219.181	224.713	295.549	227.298	42.4432	53.398	46.3194	59.6611
Gm37370	ENSMUSG00000102503	36.2955	-1.87566	0.309939	-6.02274	1.71484e-09	7.58399e-09	Decreased	Neither	FALSE	FALSE	53.7615	45.5366	72.8466	59.9974	15.4339	20.5377	12.9694	9.28061
Hspd1	ENSMUSG00000025980	17318.1	2.73414	0.216648	12.62	1.63896e-36	4.01805e-35	Increased	Neither	FALSE	FALSE	5789.7	4860.54	3317.64	3516.77	26778.8	26958.6	33893.8	33428.8
Hspe1	ENSMUSG00000073676	2248.54	1.9965	0.315578	6.32613	2.51383e-10	1.21006e-09	Increased	Neither	FALSE	FALSE	1311.78	938.45	510.967	659.971	4116.99	4043.46	4110.39	2296.29
Rftn2	ENSMUSG00000025978	93.0237	-1.88212	0.205406	-9.14654	5.87878e-20	6.10299e-19	Decreased	Neither	FALSE	FALSE	143.915	158.388	141.53	144.224	33.7617	47.6474	29.6444	45.0773
Maip1	ENSMUSG00000025971	118.126	1.23032	0.406197	3.02804	0.00246145	0.0048419	Unchanged	Neither	FALSE	FALSE	55.4157	97.0128	60.3586	55.3822	87.7803	84.6152	235.303	269.138
Sgo2a	ENSMUSG00000026039	36.6082	3.89428	0.436583	8.47552	2.34027e-17	2.0237e-16	Increased	Neither	FALSE	FALSE	0.8271	1.97985	9.36599	2.30759	81.028	56.684	70.4055	70.2675
Clk1	ENSMUSG00000026034	5412.82	-1.54798	0.206864	-7.48293	7.26832e-14	4.85783e-13	Decreased	Neither	TRUE	FALSE	8422.36	7758.05	8545.94	7709.66	3117.65	3543.98	2000.07	2204.81
Nif3l1	ENSMUSG00000026036	1120.59	1.17821	0.0965798	12.1988	3.15372e-34	6.88711e-33	Increased	Neither	FALSE	FALSE	624.46	693.938	718.059	707.277	1529.89	1658.62	1548.92	1483.57
Orc2	ENSMUSG00000026037	344.519	1.79485	0.259985	6.90143	5.14817e-12	2.9437e-11	Increased	Neither	FALSE	FALSE	153.013	177.197	140.49	126.918	408.034	372.964	645.693	731.842
Cflar	ENSMUSG00000026031	1284.09	-1.09288	0.155703	-7.0188	2.23779e-12	1.32938e-11	Decreased	Neither	FALSE	TRUE	1781.57	1458.16	1903.38	1870.3	879.732	939.804	710.54	729.191
Tmem237	ENSMUSG00000038079	276.339	1.96422	0.127299	15.4198	1.20497e-53	5.43688e-52	Increased	Neither	FALSE	FALSE	107.523	111.862	104.067	124.61	435.043	437.042	425.212	465.356
Gm973	ENSMUSG00000047361	9.43564	1.80819	0.628949	2.84298	0.00446932	0.00840244	Increased	Neither	FALSE	FALSE	1.6542	0	2.08133	9.23036	25.0801	18.8947	9.26389	9.28061
Nop58	ENSMUSG00000026020	4722.75	1.79458	0.397072	4.51969	6.193e-06	1.81303e-05	Increased	Neither	FALSE	FALSE	1654.2	2518.37	1910.66	1746.85	3068.45	4160.11	11419.6	11303.8
Gm37531	ENSMUSG00000103696	58.4913	-1.85348	0.287079	-6.43918	1.20119e-10	5.98067e-10	Decreased	Neither	FALSE	FALSE	101.733	79.1941	110.311	79.6119	32.797	29.5743	14.8222	19.887
Wdr12	ENSMUSG00000026019	3447.38	2.13376	0.122234	17.4555	3.12496e-68	2.35306e-66	Increased	Neither	FALSE	FALSE	1417.65	1127.53	1198.85	1333.79	6158.13	5813.81	5280.42	5248.85
Nbeal1	ENSMUSG00000073664	83.4352	-1.51832	0.295322	-5.13701	2.79146e-07	9.67706e-07	Decreased	Neither	FALSE	FALSE	94.2894	126.711	161.303	116.533	27.9739	32.0388	46.3194	62.3127
Cyp20a1	ENSMUSG00000049439	293.005	1.39761	0.240752	5.804	6.47512e-09	2.6778e-08	Increased	Neither	FALSE	FALSE	162.939	161.358	159.222	148.84	287.456	345.033	519.704	559.488
Abi2	ENSMUSG00000026782	268.473	2.13886	0.272396	7.84684	4.26634e-15	3.17335e-14	Increased	Neither	FALSE	FALSE	82.71	113.842	95.7412	88.8423	309.643	311.351	571.582	574.072
Eif4a-ps4	ENSMUSG00000101188	3091.25	1.40996	0.127672	11.0434	2.36015e-28	3.86558e-27	Increased	Neither	FALSE	FALSE	1987.52	1492.81	1552.67	1693.77	4527.92	4388.49	4819.07	4267.76
Ctla4	ENSMUSG00000026011	947.319	4.8405	0.250398	19.2667	1.02266e-82	1.15134e-80	Increased	Neither	FALSE	FALSE	66.168	75.2344	46.8299	43.8442	1913.8	2399.62	1387.73	1645.32
Icos	ENSMUSG00000026009	1644.63	1.03871	0.227916	4.55732	5.18099e-06	1.53145e-05	Increased	Neither	FALSE	FALSE	1011.54	1019.62	1126	1103.03	2376.82	3152.12	1616.55	1751.38
Ino80d	ENSMUSG00000040865	194.695	-1.05153	0.214475	-4.90169	9.50181e-07	3.08377e-06	Decreased	Neither	FALSE	FALSE	230.761	273.22	295.549	258.45	128.294	167.587	114.872	88.8287
Fastkd2	ENSMUSG00000025962	1944.06	1.67415	0.10795	15.5079	3.06898e-54	1.42351e-52	Increased	Neither	TRUE	FALSE	933.796	802.83	965.737	992.264	2808.97	3048.61	2882	3118.29
Klf7	ENSMUSG00000025959	620.834	-2.05372	0.182058	-11.2775	1.69586e-29	2.90905e-28	Decreased	Neither	FALSE	TRUE	958.609	884.004	1089.58	1088.03	291.315	263.704	189.91	201.522
Creb1	ENSMUSG00000025958	982.198	-1.01325	0.134567	-7.52946	5.09501e-14	3.445e-13	Unchanged	Neither	TRUE	FALSE	1363.89	1170.09	1410.1	1318.79	600.957	710.604	563.244	719.91
Myl1	ENSMUSG00000061816	90.8914	-5.91041	0.573245	-8.48618	2.13535e-17	1.85753e-16	Decreased	Naive	FALSE	FALSE	317.606	73.2546	125.92	206.529	2.89386	0	0.926389	0
Ikzf2	ENSMUSG00000025997	264.124	-1.00319	0.306121	-3.27671	0.00105025	0.0022003	Decreased	Activated	FALSE	FALSE	382.12	189.076	407.941	445.365	223.792	199.626	123.21	141.861
Gm25360	ENSMUSG00000094655	8.53463	-1.6554	0.525508	-3.10232	0.00192008	0.00385411	Decreased	Neither	FALSE	FALSE	20.6775	13.859	10.4067	9.23036	0.964619	4.92904	5.55833	2.6516
Pecr	ENSMUSG00000026189	227.061	1.45421	0.203558	7.14156	9.22771e-13	5.64073e-12	Increased	Neither	FALSE	FALSE	123.238	90.0833	135.286	131.533	328.935	402.538	343.69	261.183
Xrcc5	ENSMUSG00000026187	1415.75	1.26226	0.172002	7.33843	2.1611e-13	1.40001e-12	Increased	Activated	FALSE	FALSE	842.815	628.603	930.355	904.576	1970.72	2310.9	1717.52	2020.52
Tns1	ENSMUSG00000055322	139.222	1.45162	0.496003	2.9261	0.00343239	0.00658755	Increased	Neither	FALSE	FALSE	51.2802	81.174	58.2773	78.4581	59.8064	82.1507	393.715	308.912
Tmbim1	ENSMUSG00000006301	181.564	3.50884	0.247639	14.0911	4.3067e-45	1.45176e-43	Increased	Neither	FALSE	FALSE	23.9859	30.6877	30.1793	25.3835	256.589	286.706	413.169	385.808
Ctdsp1	ENSMUSG00000026176	260.755	-1.1649	0.236933	-4.91562	8.85029e-07	2.88362e-06	Decreased	Neither	FALSE	FALSE	346.555	330.635	396.493	379.599	223.792	161.837	146.369	100.761
Cnot9	ENSMUSG00000026174	1176.25	1.98647	0.313401	6.33782	2.33037e-10	1.12596e-09	Increased	Neither	FALSE	FALSE	361.443	504.862	434.998	500.747	1250.15	1109.03	2530.89	2717.89
Ttll4	ENSMUSG00000033257	401.186	1.16226	0.193114	6.018	1.76584e-09	7.79471e-09	Unchanged	Neither	FALSE	TRUE	235.723	223.723	251.841	269.988	527.646	427.184	542.864	730.517
Cnppd1	ENSMUSG00000033159	2091.54	-1.23236	0.140265	-8.78576	1.55306e-18	1.45588e-17	Unchanged	Neither	FALSE	FALSE	3214.94	2914.34	2889.93	2742.57	1086.16	1136.14	1497.97	1250.23
Abcb6	ENSMUSG00000026198	292.779	1.79339	0.485297	3.69509	0.000219812	0.000513796	Increased	Neither	FALSE	FALSE	92.6352	189.076	93.6599	86.5347	177.49	172.516	691.086	839.232
Atg9a	ENSMUSG00000033124	136.051	-1.22618	0.331987	-3.69281	0.000221787	0.000517577	Decreased	Neither	FALSE	FALSE	183.616	210.854	188.36	188.069	54.9833	39.4323	94.4916	128.603
Ankzf1	ENSMUSG00000026199	971.172	-1.29933	0.210755	-6.16477	7.05837e-10	3.24154e-09	Decreased	Neither	TRUE	FALSE	1297.72	1189.89	1431.96	1634.93	701.278	637.49	427.992	448.121
Tuba4a	ENSMUSG00000026202	9013.62	1.25416	0.0923596	13.579	5.33549e-42	1.57031e-40	Increased	Neither	FALSE	FALSE	5451.41	5017.94	5201.24	5583.22	13900.2	12847.5	12139.4	11968
Chpf	ENSMUSG00000032997	55.6729	1.2596	0.286995	4.38391	1.16565e-05	3.29327e-05	Unchanged	Neither	FALSE	FALSE	48.7989	24.7482	30.1793	23.0759	73.311	67.3636	82.4486	95.4577
Farsb	ENSMUSG00000026245	5399.15	1.2932	0.100444	12.8747	6.24789e-38	1.59935e-36	Increased	Neither	TRUE	FALSE	3198.39	2838.12	3285.38	3161.4	7833.67	8363.76	7121.15	7391.34
Acsl3	ENSMUSG00000032883	28.7421	2.01984	0.464279	4.32557	1.5214e-05	4.22972e-05	Increased	Neither	FALSE	FALSE	12.4065	2.96978	9.36599	14.9993	24.1155	35.3248	56.5097	74.2449
Ap1s3	ENSMUSG00000054702	30.236	1.24284	0.28959	4.28231	1.84967e-05	5.08265e-05	Increased	Neither	FALSE	TRUE	14.8878	20.7885	19.7726	14.9993	38.5847	41.0754	54.6569	37.1224
Mrpl44	ENSMUSG00000026248	523.508	1.10222	0.265249	4.15516	3.25061e-05	8.65338e-05	Increased	Neither	FALSE	FALSE	309.335	433.588	266.41	298.833	521.859	534.801	958.812	864.423
Serpine2	ENSMUSG00000026249	26.0786	4.44113	0.595936	6.36934	1.89839e-10	9.28851e-10	Increased	Neither	FALSE	FALSE	2.4813	0	1.04067	0	30.8678	25.4667	63.9208	84.8513
Gm5529	ENSMUSG00000067106	14.0509	1.6607	0.438381	3.75432	0.000173812	0.00041251	Increased	Neither	FALSE	FALSE	6.6168	1.97985	10.4067	5.76898	29.9032	19.7162	19.4542	18.5612
Gm37262	ENSMUSG00000103525	20.8739	-1.01923	0.347127	-2.93115	0.00337713	0.00649224	Decreased	Neither	FALSE	FALSE	21.5046	29.6978	23.9353	38.0753	8.68157	13.9656	13.8958	17.2354
Gm6189	ENSMUSG00000090637	17.147	-3.41874	0.475254	-6.68501	2.30915e-11	1.23852e-10	Unchanged	Neither	FALSE	FALSE	23.9859	31.6776	38.5046	34.6139	1.92924	3.28603	1.85278	1.3258
Gm37645	ENSMUSG00000103192	62.5568	-2.04616	0.27083	-7.53043	5.05754e-14	3.42231e-13	Decreased	Neither	FALSE	FALSE	102.56	77.2143	136.327	91.1499	23.1508	27.9312	22.2333	19.887
Gm38062	ENSMUSG00000104488	48.2008	-1.30871	0.484082	-2.69926	0.00694936	0.0125522	Decreased	Neither	FALSE	FALSE	79.4016	63.3553	87.4159	54.2284	31.8324	51.7549	8.3375	9.28061
A630081D01Rik	ENSMUSG00000102721	65.0577	-1.24861	0.405506	-3.07586	0.00209894	0.00417914	Decreased	Neither	FALSE	FALSE	129.855	88.1034	97.8225	58.8436	57.8771	49.2904	24.0861	14.5838
Gm36999	ENSMUSG00000102280	11.3811	-1.80708	0.536946	-3.32143	0.000895583	0.00189511	Unchanged	Neither	FALSE	FALSE	13.2336	8.90934	28.098	24.2297	3.85847	8.21507	1.85278	2.6516
Agfg1	ENSMUSG00000026159	744.97	1.04506	0.16739	6.24297	4.29334e-10	2.01479e-09	Unchanged	Neither	FALSE	TRUE	502.877	407.85	517.211	506.516	1169.12	1123	826.339	906.848
Fbxo36	ENSMUSG00000073633	33.0439	1.2179	0.373588	3.25459	0.00113558	0.00236668	Increased	Neither	FALSE	FALSE	16.542	17.8187	23.9353	18.4607	71.3818	58.327	28.718	29.1676
C130026I21Rik	ENSMUSG00000052477	12.2374	-1.1586	0.503484	-2.28974	0.0220366	0.0361592	Decreased	Neither	FALSE	FALSE	21.5046	18.8086	20.8133	9.23036	10.6108	11.5011	2.77917	2.6516
Sp100	ENSMUSG00000026222	12137.7	-1.67357	0.308859	-5.41857	6.00786e-08	2.2466e-07	Decreased	Neither	TRUE	TRUE	20192.8	15393.4	18994.2	20246.8	7287.69	7930.01	2898.67	4157.71
n-R5s215	ENSMUSG00000064414	10.6241	-2.10798	0.516177	-3.99075	6.5866e-05	0.000167496	Decreased	Neither	FALSE	FALSE	16.542	11.8791	20.8133	23.0759	3.85847	6.57206	0.926389	1.3258
Gpr55	ENSMUSG00000049608	157.359	-1.62711	0.407745	-3.98793	6.66514e-05	0.000169308	Decreased	Naive	FALSE	FALSE	238.205	196.005	251.841	287.295	110.931	110.082	28.718	35.7966
Psmd1	ENSMUSG00000026229	6369.18	1.56687	0.172598	9.07805	1.1054e-19	1.1254e-18	Increased	Neither	FALSE	FALSE	3086.74	2938.1	3325.97	3371.39	7419.85	8448.38	10982.3	11380.7
Ncl	ENSMUSG00000026234	34850.2	2.56534	0.189259	13.5546	7.4463e-42	2.17513e-40	Increased	Neither	FALSE	TRUE	10256.9	9047.93	9567.88	10462.6	48681.4	47363.2	67332.7	76089.1
C130036L24Rik	ENSMUSG00000073627	64.6976	-2.09803	0.226378	-9.23401	2.6068e-20	2.77071e-19	Decreased	Neither	FALSE	FALSE	105.042	111.862	113.433	91.1499	25.0801	24.6452	18.5278	27.8418
Ptma	ENSMUSG00000026238	7486.78	1.40903	0.362232	3.88989	0.000100291	0.00024744	Increased	Neither	FALSE	TRUE	3458.93	5293.14	3366.55	3537.54	5721.15	6407.76	17322.5	14786.7
Gm6136	ENSMUSG00000084106	545.845	1.04336	0.182979	5.70164	1.1866e-08	4.78102e-08	Unchanged	Neither	FALSE	FALSE	411.069	328.656	324.688	351.908	829.572	882.299	583.625	654.946
4833421G17Rik	ENSMUSG00000103996	10.0056	-1.39755	0.465239	-2.97773	0.00290395	0.00564814	Decreased	Neither	FALSE	FALSE	19.8504	12.869	15.61	11.538	8.68157	3.28603	5.55833	2.6516
Gm29336	ENSMUSG00000100367	10.4603	-3.88141	0.63319	-4.90162	9.50488e-07	3.0839e-06	Decreased	Neither	FALSE	FALSE	20.6775	10.8892	23.9353	26.5373	0	1.64301	0	0
Arl4c	ENSMUSG00000049866	672.992	-3.3444	0.437175	-7.64385	2.10828e-14	1.4763e-13	Decreased	Neither	FALSE	FALSE	1166.21	1099.81	1413.22	1315.33	154.339	160.194	41.6875	33.145
Rbm44	ENSMUSG00000070732	32.2979	1.4055	0.375339	3.73629	0.000186758	0.000441157	Increased	Neither	FALSE	FALSE	12.4065	16.8287	12.488	26.5373	35.6909	73.1141	48.1722	33.145
Ramp1	ENSMUSG00000034353	259.04	-2.78289	0.26594	-10.4481	1.49468e-25	2.11628e-24	Decreased	Neither	TRUE	FALSE	459.04	660.281	340.298	363.446	48.2309	71.4711	59.2889	70.2675
Hdac4	ENSMUSG00000026313	985.53	-1.32892	0.183272	-7.25067	4.14701e-13	2.6008e-12	Decreased	Neither	FALSE	FALSE	1523.52	1263.15	1503.76	1370.71	733.11	520.836	442.814	526.343
9430060I03Rik	ENSMUSG00000100632	37.8342	-1.06808	0.321418	-3.31885	0.000903883	0.00191197	Decreased	Neither	FALSE	FALSE	54.5886	53.456	45.7893	54.2284	29.9032	34.5033	12.9694	17.2354
Pask	ENSMUSG00000026274	245.836	4.42114	0.401334	10.9184	9.41686e-28	1.49997e-26	Increased	Neither	FALSE	FALSE	11.5794	14.8489	19.7726	23.0759	322.183	219.342	665.147	690.743
Hdlbp	ENSMUSG00000034088	2885.54	1.14541	0.153622	7.4559	8.9255e-14	5.92784e-13	Increased	Neither	FALSE	FALSE	1810.52	1680.9	1689	1964.91	3661.69	3266.31	4244.71	4766.26
Thap4	ENSMUSG00000026279	76.9461	1.45663	0.222637	6.53501	6.36048e-11	3.24913e-10	Increased	Neither	FALSE	TRUE	41.355	41.5769	34.342	44.998	108.037	113.368	141.737	90.1545
D2hgdh	ENSMUSG00000073609	520.729	-1.61263	0.190742	-8.45293	2.84091e-17	2.44567e-16	Decreased	Neither	TRUE	TRUE	706.343	776.102	780.499	891.884	283.598	314.637	192.689	220.083
Pdcd1	ENSMUSG00000026285	1624.71	3.5284	0.253988	13.885	7.81333e-44	2.52377e-42	Increased	Naive	FALSE	FALSE	332.494	168.287	232.068	236.528	2272.64	2592.68	3835.25	3327.76
St8sia4	ENSMUSG00000040710	492.865	-2.23746	0.139883	-15.988	1.54889e-57	8.16407e-56	Decreased	Neither	FALSE	FALSE	723.712	860.246	901.216	774.197	182.313	165.944	151.001	184.286
Gm3531	ENSMUSG00000089782	65.2139	1.30298	0.262443	4.95956	7.0652e-07	2.33613e-06	Increased	Neither	FALSE	FALSE	47.9718	27.7179	29.1386	42.6904	109.967	105.153	86.1541	72.9191
1810006J02Rik	ENSMUSG00000100182	76.8854	-1.1842	0.254052	-4.65773	3.19713e-06	9.69001e-06	Decreased	Neither	FALSE	FALSE	117.448	79.1941	108.229	126.918	46.3017	58.327	48.1722	30.4934
Gm7967	ENSMUSG00000100009	31.0722	-1.15487	0.43139	-2.6724	0.00753114	0.0135146	Decreased	Neither	FALSE	FALSE	69.4764	38.6071	24.976	42.6904	17.3631	31.2173	8.3375	15.9096
Relch	ENSMUSG00000026319	216.106	-1.26852	0.328791	-3.85719	0.000114697	0.00028024	Decreased	Neither	TRUE	FALSE	272.943	252.431	362.151	350.754	198.711	134.727	62.9944	94.1319
Gm7160	ENSMUSG00000099843	26.2667	-1.08168	0.356661	-3.02744	0.00246633	0.00485068	Unchanged	Neither	FALSE	FALSE	23.1588	42.5668	52.0333	27.6911	15.4339	19.7162	17.6014	11.9322
Kdsr	ENSMUSG00000009905	429.075	-1.20104	0.173851	-6.90771	4.92553e-12	2.82335e-11	Unchanged	Neither	FALSE	FALSE	521.073	518.721	756.564	604.589	257.553	288.349	232.524	253.228
Nifk	ENSMUSG00000026377	4839.4	1.94343	0.122216	15.9011	6.22441e-57	3.22225e-55	Increased	Neither	FALSE	FALSE	2095.04	1781.87	1980.39	2076.83	8459.71	8337.48	6957.18	7026.75
2900060B14Rik	ENSMUSG00000107722	22.9027	-2.69869	0.415278	-6.35897	2.03114e-10	9.88794e-10	Decreased	Neither	FALSE	FALSE	38.8737	49.4963	37.4639	36.9215	10.6108	5.75055	2.77917	1.3258
Ralb	ENSMUSG00000004451	211.006	1.60041	0.358359	4.46436	8.03086e-06	2.31426e-05	Increased	Neither	FALSE	FALSE	93.4623	133.64	71.8059	98.0726	175.561	201.269	459.489	454.75
Dbi	ENSMUSG00000026385	1174.21	1.02757	0.278415	3.69066	0.000223673	0.000521768	Increased	Neither	FALSE	FALSE	956.954	713.737	697.246	671.509	1958.18	1980.65	1574.86	840.558
Ddx18	ENSMUSG00000001674	3703.96	1.34865	0.113105	11.9237	8.90624e-33	1.83115e-31	Increased	Neither	FALSE	FALSE	2386.18	2011.53	1824.29	2099.91	5300.58	5469.59	5121.08	5418.55
Zranb3	ENSMUSG00000036086	188.93	1.5317	0.167202	9.15635	5.36848e-20	5.59828e-19	Increased	Neither	FALSE	FALSE	97.5978	108.892	93.6599	83.0733	262.376	257.132	273.285	335.428
Mcm6	ENSMUSG00000026355	1240.55	2.78251	0.160547	17.3259	2.99969e-67	2.16052e-65	Increased	Neither	FALSE	TRUE	373.022	279.159	286.183	295.372	2242.74	1914.11	1993.59	2540.24
Cxcr4	ENSMUSG00000045382	159.62	-4.14075	0.408564	-10.0223	1.21646e-23	1.56561e-22	Decreased	Neither	FALSE	FALSE	496.26	390.031	161.303	175.377	15.4339	16.4301	10.1903	11.9322
Gm15790	ENSMUSG00000089648	26.1225	1.59193	0.427906	3.70646	0.000210178	0.000492567	Increased	Neither	FALSE	FALSE	14.8878	9.89926	11.4473	11.538	19.2924	26.2882	63.9208	51.7063
Gm15675	ENSMUSG00000086825	69.4117	-2.89458	0.456507	-6.29355	3.10293e-10	1.48317e-09	Decreased	Neither	FALSE	FALSE	148.878	136.61	116.555	100.38	12.54	30.3958	4.63194	5.30321
Cd55	ENSMUSG00000026399	945.014	-3.61654	0.281378	-12.8401	9.77045e-38	2.48461e-36	Decreased	Neither	FALSE	FALSE	1455.7	2000.64	1768.09	1813.77	128.294	209.484	83.375	100.761
Gm37109	ENSMUSG00000102139	15.2172	-4.66059	0.6314	-6.04963	1.45182e-09	6.46766e-09	Unchanged	Neither	FALSE	FALSE	22.3317	21.7784	36.4233	40.3828	0	0.821507	0	0
Pfkfb2	ENSMUSG00000026409	84.4318	-1.63809	0.232051	-7.04992	1.79017e-12	1.07225e-11	Decreased	Neither	FALSE	FALSE	125.719	123.741	154.018	110.764	42.4432	46.8259	26.8653	45.0773
Mapkapk2	ENSMUSG00000016528	211.514	1.48979	0.214615	6.93902	3.94818e-12	2.28801e-11	Increased	Neither	FALSE	FALSE	117.448	100.972	92.6192	126.918	408.998	320.388	283.475	241.296
Rassf5	ENSMUSG00000026430	11861.6	-1.25227	0.193388	-6.47537	9.45822e-11	4.76651e-10	Decreased	Neither	FALSE	FALSE	17802.5	14732.1	17318.8	17266.6	8413.4	8220	5162.76	5976.71
Ikbke	ENSMUSG00000042349	5351.72	-2.25275	0.120135	-18.7511	1.89681e-78	1.91264e-76	Decreased	Neither	FALSE	FALSE	8782.97	9013.28	8873.75	8778.08	1963	2008.58	1512.79	1881.31
Gm37954	ENSMUSG00000104060	46.5904	-1.05553	0.280057	-3.76575	0.000166048	0.000395865	Decreased	Neither	FALSE	FALSE	61.2054	55.4359	88.4565	48.4594	36.6555	27.9312	24.0861	30.4934
Fam72a	ENSMUSG00000055184	46.1551	2.59242	0.577086	4.46745	7.9157e-06	2.28221e-05	Increased	Neither	FALSE	FALSE	10.7523	9.89926	5.20333	11.538	21.2216	21.3592	159.339	129.929
Ctse	ENSMUSG00000004552	210.74	-2.44329	0.316787	-7.70217	1.33778e-14	9.54049e-14	Decreased	Neither	FALSE	FALSE	426.784	268.27	384.005	363.446	92.6034	75.5787	40.7611	34.4708
Elk4	ENSMUSG00000026436	412.251	-1.07494	0.179768	-5.97899	2.24531e-09	9.79927e-09	Decreased	Neither	FALSE	FALSE	591.376	576.137	525.536	552.668	312.536	312.173	216.775	210.802
Mfsd4a	ENSMUSG00000059149	245.565	-1.38758	0.248774	-5.5766	2.45262e-08	9.57594e-08	Decreased	Neither	FALSE	FALSE	308.508	297.968	415.225	408.444	96.4619	108.439	139.885	189.59
Tmcc2	ENSMUSG00000042066	39.0906	-3.3066	0.701339	-4.67014	3.00992e-06	9.18259e-06	Decreased	Neither	FALSE	FALSE	179.481	91.0732	29.1386	3.46139	2.89386	5.75055	0.926389	0
Tmem81	ENSMUSG00000048174	59.6412	-1.89992	0.314835	-6.0184	1.76153e-09	7.77863e-09	Decreased	Neither	FALSE	FALSE	86.0184	95.0329	116.555	84.2271	31.8324	32.8603	12.0431	18.5612
Mdm4	ENSMUSG00000054387	1707.63	-1.81619	0.174485	-10.4081	2.27718e-25	3.20075e-24	Decreased	Neither	TRUE	TRUE	2592.13	2419.38	2819.16	2849.88	868.157	870.798	570.655	670.856
Snrpe	ENSMUSG00000090553	1836.21	1.32365	0.286876	4.61388	3.95219e-06	1.18484e-05	Increased	Neither	FALSE	FALSE	1243.96	950.329	899.135	996.879	3306.71	3318.07	2654.1	1320.5
Lax1	ENSMUSG00000051998	1821.04	-1.45685	0.25054	-5.81462	6.07704e-09	2.52488e-08	Decreased	Neither	FALSE	FALSE	3136.36	2586.68	2418.51	2619.12	1121.85	1306.2	613.269	766.313
Btg2	ENSMUSG00000020423	3115.96	-2.02176	0.214045	-9.44498	3.55473e-21	3.96734e-20	Decreased	Neither	FALSE	TRUE	5724.36	4858.56	4704.85	4828.63	1333.1	1606.87	1004.21	867.074
Ube2t	ENSMUSG00000026429	258.253	1.66724	0.376597	4.42567	9.61426e-06	2.74801e-05	Increased	Neither	FALSE	FALSE	121.584	173.237	83.2532	86.5347	230.544	234.951	600.3	535.624
Gm15445	ENSMUSG00000085311	8.13461	-1.60812	0.551764	-2.87532	0.00403623	0.00766402	Decreased	Neither	FALSE	FALSE	7.4439	10.8892	23.9353	9.23036	5.78771	3.28603	1.85278	2.6516
Gm4204	ENSMUSG00000079139	456.383	2.48824	0.117758	21.1143	5.87708e-99	1.00222e-96	Increased	Neither	FALSE	FALSE	136.471	142.549	143.612	124.61	768.801	787.825	818.001	729.191
Timm17a	ENSMUSG00000062580	3119.83	1.75906	0.120584	14.5873	3.38445e-48	1.27837e-46	Increased	Neither	FALSE	FALSE	1561.56	1262.16	1347.66	1487.24	5120.2	5109.77	4781.09	4288.97
Lad1	ENSMUSG00000041782	326.002	3.56362	0.416039	8.54567	1.27792e-17	1.12263e-16	Increased	Neither	FALSE	FALSE	22.3317	44.5467	38.5046	61.1512	362.697	289.171	929.168	860.445
Kif21b	ENSMUSG00000041642	872.391	-2.49177	0.31961	-7.79376	6.50441e-15	4.75751e-14	Decreased	Neither	TRUE	FALSE	1538.41	1450.24	1493.35	1517.24	359.803	335.175	151.001	133.906
Kif14	ENSMUSG00000041498	42.4476	5.34397	0.567802	7.31515	2.57092e-13	1.64983e-12	Increased	Neither	FALSE	FALSE	0	2.96978	0	0	67.5233	46.8259	114.872	107.39
Gm19705	ENSMUSG00000097113	86.2801	-1.81453	0.455945	-3.97353	7.08144e-05	0.000179372	Decreased	Neither	FALSE	FALSE	175.345	122.751	108.229	147.686	50.1602	59.97	10.1903	15.9096
Gm37718	ENSMUSG00000102243	24.23	-1.23252	0.533638	-2.30283	0.0212885	0.0350506	Decreased	Neither	FALSE	FALSE	49.626	23.7582	35.3826	33.4601	16.3985	27.9312	4.63194	2.6516
Gm5837	ENSMUSG00000104496	9.99492	2.71177	0.521502	4.90842	9.18133e-07	2.98644e-06	Increased	Neither	FALSE	FALSE	1.6542	1.97985	3.122	1.1538	19.2924	13.1441	15.7486	23.8644
Uchl5	ENSMUSG00000018189	1918.69	2.11167	0.354425	5.95773	2.55763e-09	1.11038e-08	Increased	Neither	FALSE	FALSE	622.806	887.964	602.545	568.821	1735.35	1790.89	4490.21	4650.91
Gm29170	ENSMUSG00000100455	29.7925	2.11316	0.401058	5.23275	1.67003e-07	5.93856e-07	Unchanged	Activated	FALSE	FALSE	4.1355	8.90934	16.6506	11.538	33.7617	54.2195	66.7	42.4256
Rgs2	ENSMUSG00000026360	652.805	-1.22002	0.257899	-4.73029	2.24196e-06	6.9587e-06	Decreased	Neither	TRUE	FALSE	1177.79	1125.55	584.854	792.658	320.253	331.889	458.562	430.885
Rgs1	ENSMUSG00000026358	2533.84	4.5919	0.332233	13.8094	2.23815e-43	7.0335e-42	Increased	Neither	TRUE	FALSE	292.793	190.066	87.4159	115.38	4558.79	4707.24	5524.98	4794.1
Rbm3-ps	ENSMUSG00000099875	156.005	1.60346	0.334955	4.78455	1.71368e-06	5.39848e-06	Increased	Neither	FALSE	FALSE	58.7241	43.5568	116.555	77.3043	290.35	310.53	176.014	175.006
Fam129a	ENSMUSG00000026483	255.726	2.44896	0.306989	7.96942	1.59419e-15	1.217e-14	Increased	Naive	FALSE	FALSE	76.9203	69.2948	55.1553	95.765	288.421	300.672	566.95	592.633
1700025G04Rik	ENSMUSG00000032666	25.8403	1.08722	0.316743	3.42591	0.000612733	0.00133282	Increased	Neither	FALSE	FALSE	19.0233	21.7784	8.32532	14.9993	37.6201	34.5033	33.35	37.1224
Tsen15	ENSMUSG00000014980	48.2847	1.28344	0.417471	3.07169	0.00212853	0.00423274	Increased	Neither	FALSE	FALSE	17.3691	28.7079	42.6673	17.3069	51.1248	34.5033	89.8597	104.738
Rgs16	ENSMUSG00000026475	961.887	5.87647	0.383367	15.1954	3.79076e-52	1.62806e-50	Increased	Neither	FALSE	FALSE	28.9485	32.6676	7.28466	26.5373	1384.23	1265.12	2700.42	2249.89
Rnasel	ENSMUSG00000066800	340.964	-1.48985	0.35455	-4.20112	2.65594e-05	7.15074e-05	Decreased	Neither	FALSE	FALSE	558.292	403.89	517.211	565.36	239.225	246.452	71.3319	125.951
Ier5	ENSMUSG00000056708	101.049	-1.77689	0.365534	-4.85473	1.20548e-06	3.87008e-06	Decreased	Neither	FALSE	FALSE	243.167	165.318	112.392	116.533	61.7356	55.8625	26.8653	26.516
Mr1	ENSMUSG00000026471	281.001	-2.10875	0.390126	-5.40198	6.59075e-08	2.45586e-07	Decreased	Neither	FALSE	FALSE	363.924	282.129	559.878	656.51	101.285	166.766	47.2458	70.2675
Acbd6	ENSMUSG00000033701	52.3096	1.002	0.211276	4.73874	2.15048e-06	6.69089e-06	Increased	Neither	FALSE	TRUE	33.9111	37.6172	34.342	32.3063	62.7002	76.4002	72.2583	68.9417
Cep350	ENSMUSG00000033671	417.715	-1.34776	0.222867	-6.04642	1.48101e-09	6.59011e-09	Decreased	Neither	FALSE	FALSE	602.956	558.318	625.44	627.665	322.183	254.667	174.161	176.332
9430034N14Rik	ENSMUSG00000102964	76.3849	-1.20786	0.208439	-5.79016	7.03178e-09	2.89767e-08	Decreased	Neither	FALSE	FALSE	104.215	90.0833	124.88	110.764	47.2663	51.7549	46.3194	35.7966
4930523C07Rik	ENSMUSG00000090394	4621.85	-2.47341	0.167528	-14.7633	2.52468e-49	9.8906e-48	Decreased	Neither	TRUE	FALSE	7103.13	7273.98	8937.23	8119.26	1086.16	1670.12	1345.12	1439.82
4930562F07Rik	ENSMUSG00000026729	668.314	-2.2001	0.132272	-16.6278	4.38194e-62	2.68851e-60	Decreased	Neither	FALSE	FALSE	1068.61	1082.98	1175.95	1073.03	200.641	274.383	226.965	243.947
Cacybp	ENSMUSG00000014226	1641.25	1.32829	0.27276	4.86964	1.11799e-06	3.60118e-06	Increased	Neither	FALSE	FALSE	1351.48	1073.08	591.098	639.203	2317.98	2263.25	2308.56	2585.31
Dars2	ENSMUSG00000026709	819.406	1.09212	0.144759	7.54413	4.55321e-14	3.09309e-13	Increased	Neither	TRUE	FALSE	483.853	493.973	522.414	582.667	995.487	1027.71	1106.11	1343.04
Tnfsf4	ENSMUSG00000026700	22.3902	4.35642	0.514931	7.20471	5.81662e-13	3.60308e-12	Increased	Neither	FALSE	FALSE	2.4813	0	2.08133	0	46.3017	33.6818	48.1722	46.4031
Fasl	ENSMUSG00000000817	53.3628	2.41071	0.337353	7.10444	1.20808e-12	7.3077e-12	Increased	Neither	FALSE	FALSE	17.3691	20.7885	14.5693	9.23036	61.7356	73.9356	123.21	106.064
Mettl13	ENSMUSG00000026694	693.739	1.38784	0.480458	2.88878	0.00386745	0.00736162	Increased	Neither	TRUE	FALSE	240.686	567.228	299.712	296.525	408.034	366.392	1565.6	1805.74
BC055324	ENSMUSG00000041406	512.568	3.17558	0.317179	10.0011	1.50681e-23	1.92646e-22	Increased	Neither	FALSE	FALSE	77.7474	96.0229	109.27	88.8423	555.62	610.38	1239.51	1323.15
Sell	ENSMUSG00000026581	24282.5	-1.02407	0.33495	-3.0574	0.00223265	0.00442864	Decreased	Neither	FALSE	TRUE	37816.7	29074.1	30927.5	34019.7	20349.6	23429.4	7165.62	11477.5
Selp	ENSMUSG00000026580	160.871	6.20808	0.49357	11.2319	2.84194e-29	4.82505e-28	Increased	Neither	FALSE	FALSE	4.1355	0.989926	1.04067	2.30759	464.946	428.827	159.339	225.386
Slc19a2	ENSMUSG00000040918	24.4356	2.06473	0.536556	3.82418	0.000131207	0.000317902	Increased	Neither	FALSE	FALSE	4.1355	10.8892	0	16.1531	53.054	40.2538	35.2028	35.7966
Atp1b1	ENSMUSG00000026576	287.449	-1.50856	0.193012	-7.81375	5.55129e-15	4.08456e-14	Decreased	Neither	FALSE	FALSE	379.639	353.404	517.211	459.211	173.631	151.157	119.504	145.838
Gm26685	ENSMUSG00000097281	17.4328	-4.20159	0.544409	-6.44103	1.18664e-10	5.91586e-10	Decreased	Neither	FALSE	FALSE	34.7382	35.6374	35.3826	29.9987	0	0	3.70555	0
Gm20743	ENSMUSG00000104117	312.493	5.53116	0.270696	19.9226	2.59195e-88	3.30288e-86	Increased	Neither	FALSE	FALSE	13.2336	6.92948	11.4473	14.9993	516.071	636.668	741.111	559.488
Xcl1	ENSMUSG00000026573	2979.6	5.71949	0.238954	23.8827	4.63129e-126	1.30987e-123	Increased	Neither	FALSE	FALSE	111.658	84.1437	92.6192	113.072	5981.6	6526.05	7210.08	3717.55
Tbx19	ENSMUSG00000026572	18.4286	-2.57541	0.450039	-5.59362	2.22388e-08	8.72105e-08	Unchanged	Naive	FALSE	FALSE	38.0466	21.7784	31.22	38.0753	1.92924	6.57206	1.85278	7.95481
Sft2d2	ENSMUSG00000040848	1674.44	-1.09051	0.175019	-6.23066	4.6447e-10	2.17704e-09	Decreased	Neither	FALSE	FALSE	2451.52	1955.1	2335.25	2404.51	1287.77	1182.97	915.272	863.097
Rcsd1	ENSMUSG00000040723	956.727	-1.33801	0.124695	-10.7296	7.38855e-27	1.12291e-25	Decreased	Neither	FALSE	FALSE	1476.37	1338.38	1338.3	1338.4	527.646	557.803	460.415	616.498
Gm37469	ENSMUSG00000102154	5.72618	-2.15168	0.639099	-3.21505	0.00130422	0.00269171	Decreased	Neither	FALSE	FALSE	17.3691	10.8892	6.24399	5.76898	0	3.28603	0.926389	1.3258
Uck2	ENSMUSG00000026558	412.298	1.03567	0.118487	8.73996	2.33183e-18	2.15801e-17	Increased	Neither	FALSE	TRUE	280.387	247.482	266.41	283.834	605.781	506.87	561.392	546.23
Nuf2	ENSMUSG00000026683	593.661	5.73263	0.317454	17.8188	5.04713e-71	4.21054e-69	Increased	Neither	FALSE	FALSE	18.1962	10.8892	22.8946	20.7683	898.06	797.683	1395.14	1585.66
Hsd17b7	ENSMUSG00000026675	321.697	1.32915	0.316936	4.19324	2.75001e-05	7.38686e-05	Increased	Neither	FALSE	TRUE	162.939	134.63	186.279	226.144	272.987	331.067	578.067	681.462
Uap1	ENSMUSG00000026670	279.162	2.05616	0.235855	8.71299	2.95974e-18	2.71958e-17	Increased	Neither	FALSE	FALSE	90.1539	94.043	104.067	132.686	366.555	350.784	498.397	596.611
Atf6	ENSMUSG00000026663	261.668	3.24362	0.301301	10.7384	6.72258e-27	1.02303e-25	Increased	Neither	FALSE	FALSE	46.3176	24.7482	70.7652	41.5366	368.484	423.076	604.005	514.411
Fcgr2b	ENSMUSG00000026656	10.3459	-2.1007	0.63451	-3.24062	0.00119268	0.00247678	Decreased	Neither	FALSE	FALSE	28.1214	23.7582	3.122	17.3069	1.92924	5.75055	2.77917	0
Fcgr3	ENSMUSG00000059498	23.3928	-2.48198	0.580344	-4.22358	2.40454e-05	6.51321e-05	Decreased	Neither	FALSE	FALSE	77.7474	23.7582	37.4639	27.6911	11.5754	4.92904	0	3.9774
Fcer1g	ENSMUSG00000058715	67.4551	-2.67143	0.428858	-6.19242	5.92492e-10	2.74164e-09	Decreased	Neither	FALSE	TRUE	205.121	98.9926	69.7246	103.842	23.1508	20.5377	12.9694	5.30321
Ppox	ENSMUSG00000062729	1603.14	-1.02734	0.172348	-5.96073	2.51116e-09	1.09102e-08	Decreased	Neither	TRUE	FALSE	2055.34	1882.84	2402.9	2290.28	1274.26	1133.68	845.793	939.993
Arhgap30	ENSMUSG00000048865	6779.36	-1.29731	0.128283	-10.1128	4.84886e-24	6.36057e-23	Decreased	Neither	FALSE	FALSE	10071.6	8386.66	10101.7	10061.1	4225.03	4123.14	3317.4	3948.24
Usf1	ENSMUSG00000026641	783.851	-1.04851	0.183645	-5.70917	1.1353e-08	4.58548e-08	Decreased	Neither	FALSE	FALSE	1171.17	1007.75	923.07	1141.1	628.931	556.982	412.243	429.56
Tstd1	ENSMUSG00000103711	21.1458	-1.11818	0.327648	-3.40494	0.000661784	0.00143199	Decreased	Neither	FALSE	FALSE	33.9111	26.728	29.1386	26.5373	13.5047	8.21507	13.8958	17.2354
Alyref2	ENSMUSG00000060244	18.8341	-2.09256	0.396816	-5.20907	1.89785e-07	6.72395e-07	Decreased	Neither	FALSE	FALSE	30.6027	37.6172	30.1793	25.3835	3.85847	7.39356	3.70555	11.9322
Cd244a	ENSMUSG00000004709	40.095	-1.83207	0.32423	-5.62827	1.82031e-08	7.18215e-08	Decreased	Neither	FALSE	FALSE	90.1539	55.4359	49.9519	58.8436	19.2924	22.1807	12.9694	11.9322
Slamf7	ENSMUSG00000038179	959.346	3.33546	0.220971	15.0841	2.06072e-51	8.62676e-50	Increased	Neither	TRUE	FALSE	129.855	119.781	194.604	218.067	1504.81	1836.89	1898.17	1772.6
Gm37787	ENSMUSG00000103219	66.0974	3.37755	0.265913	12.4898	8.48463e-36	1.99975e-34	Increased	Neither	FALSE	FALSE	11.5794	11.8791	10.4067	9.23036	122.507	129.798	125.989	107.39
A630035G10Rik	ENSMUSG00000103083	11.5216	-1.96125	0.500067	-3.85493	0.000115763	0.000282667	Decreased	Neither	FALSE	FALSE	20.6775	15.8388	23.9353	16.1531	8.68157	4.10754	2.77917	0
Slamf1	ENSMUSG00000015316	1361.3	2.26787	0.135384	16.7488	5.77819e-63	3.60236e-61	Increased	Naive	FALSE	FALSE	478.064	389.041	451.649	535.361	2053.67	2416.05	2351.17	2215.41
Cd84	ENSMUSG00000038147	2020.24	-1.18902	0.236968	-5.01752	5.23419e-07	1.75981e-06	Decreased	Neither	FALSE	FALSE	2654.16	2163.98	3311.4	3177.55	1362.04	1612.62	928.241	951.925
Gm37065	ENSMUSG00000104413	24.3482	-2.26743	0.41657	-5.37887	7.49531e-08	2.76781e-07	Decreased	Neither	FALSE	FALSE	46.3176	46.5265	36.4233	36.9215	10.6108	11.5011	6.48472	0
Pea15a	ENSMUSG00000013698	675.662	-1.83896	0.374162	-4.91434	8.90813e-07	2.90083e-06	Decreased	Neither	FALSE	FALSE	944.548	1548.24	930.355	879.192	130.224	175.803	445.593	351.337
Igsf8	ENSMUSG00000038034	47.1578	1.68657	0.461655	3.6466	0.000265729	0.00061248	Increased	Neither	FALSE	FALSE	14.8878	30.6877	18.732	16.1531	37.6201	31.2173	113.946	114.019
Gm37125	ENSMUSG00000104351	16.1403	-1.04683	0.435112	-2.39918	0.0164319	0.0276994	Decreased	Neither	FALSE	FALSE	29.7756	9.89926	20.8133	28.8449	6.75233	13.9656	11.1167	7.95481
Aim2	ENSMUSG00000037860	308.259	-1.16164	0.17399	-6.67541	2.46548e-11	1.31811e-10	Unchanged	Naive_and_activated	FALSE	FALSE	428.438	419.729	491.194	371.522	191.959	231.665	156.56	175.006
Ifi206	ENSMUSG00000037849	4519.32	-2.2267	0.249092	-8.93889	3.93107e-19	3.84681e-18	Decreased	Neither	FALSE	FALSE	8039.41	5998.95	8066.2	7910.42	1629.24	2150.71	966.223	1393.42
Ifi214	ENSMUSG00000070501	2051.2	-1.95484	0.305836	-6.3914	1.6437e-10	8.05935e-10	Decreased	Neither	FALSE	FALSE	3329.08	2921.27	3425.87	3524.85	927.963	1233.9	407.611	639.036
Ifi213	ENSMUSG00000073491	1848.55	-3.98133	0.326222	-12.1962	3.25684e-34	7.09892e-33	Decreased	Neither	FALSE	FALSE	3678.94	3191.52	3446.68	3700.22	208.358	322.852	92.6389	147.164
Ifi209	ENSMUSG00000043263	6043.64	-1.55131	0.288782	-5.37185	7.79321e-08	2.86798e-07	Decreased	Activated	FALSE	FALSE	9766.39	7484.83	9672.98	9501.51	3210.25	4528.15	1634.15	2550.84
Ifi208	ENSMUSG00000066677	4646.67	-2.54779	0.28773	-8.85432	8.41952e-19	8.02901e-18	Decreased	Neither	FALSE	FALSE	8078.28	6975.02	8490.79	8506.93	1506.73	1889.47	701.276	1024.84
Ifi211	ENSMUSG00000026536	33.7637	4.41025	0.546386	7.2858	3.19763e-13	2.02954e-12	Increased	Neither	FALSE	FALSE	4.9626	0.989926	0	0	58.8417	36.1463	75.0375	94.1319
Ifi203	ENSMUSG00000039997	2573.02	-1.33743	0.290678	-4.60096	4.20549e-06	1.25389e-05	Decreased	Neither	TRUE	TRUE	4292.65	3194.49	3607.99	3804.06	1715.09	2089.91	818.001	1061.97
Fh1	ENSMUSG00000026526	595.615	2.05725	0.446611	4.60608	4.10337e-06	1.22541e-05	Increased	Neither	FALSE	FALSE	140.607	285.099	208.133	183.453	407.069	415.683	1414.6	1710.28
Exo1	ENSMUSG00000039748	985.864	6.07647	0.265265	22.6624	1.05389e-113	2.22199e-111	Increased	Neither	TRUE	FALSE	21.5046	21.7784	32.2606	25.3835	1848.21	1328.38	2138.11	2471.29
Gm37490	ENSMUSG00000102211	5.18672	-1.69824	0.611512	-2.70466	0.00683743	0.0123654	Unchanged	Neither	FALSE	FALSE	13.2336	8.90934	9.36599	2.30759	1.92924	1.64301	2.77917	1.3258
Adss	ENSMUSG00000015961	738.576	1.80333	0.30711	5.87115	4.32789e-09	1.82761e-08	Increased	Neither	FALSE	FALSE	309.335	337.565	326.769	286.141	728.287	740.178	1322.88	1857.45
Coq8a	ENSMUSG00000026489	235.625	-1.86475	0.342877	-5.43653	5.43278e-08	2.04011e-07	Decreased	Neither	FALSE	FALSE	261.364	562.278	326.769	349.6	69.4525	59.97	99.1236	156.445
Itpkb	ENSMUSG00000038855	391.414	-2.37597	0.214345	-11.0773	1.61683e-28	2.67077e-27	Decreased	Neither	FALSE	FALSE	650.928	599.895	803.394	587.282	146.622	150.336	100.05	92.8061
Gm37033	ENSMUSG00000104388	183.144	-2.36772	0.26245	-9.00825	2.09379e-19	2.10395e-18	Decreased	Neither	FALSE	FALSE	292.793	283.119	365.273	297.679	79.0987	69.8281	38.9083	38.4482
Gm37390	ENSMUSG00000103123	9.93947	-2.36517	0.588061	-3.88965	0.000100387	0.000247573	Decreased	Neither	FALSE	FALSE	16.542	12.869	23.9353	17.3069	0.964619	6.57206	0	1.3258
Gm36933	ENSMUSG00000103772	34.4125	-2.37536	0.409639	-5.74684	9.09278e-09	3.70485e-08	Decreased	Neither	FALSE	FALSE	66.9951	52.4661	67.6432	49.6132	14.4693	16.4301	3.70555	3.9774
Parp1	ENSMUSG00000026496	3150.99	1.18415	0.3724	3.1798	0.00147378	0.00301623	Increased	Neither	FALSE	FALSE	1516.9	2311.48	1926.27	1654.54	2202.22	2429.2	6129.91	7037.35
Gm38293	ENSMUSG00000103156	11.6315	-1.66852	0.447666	-3.68415	0.000229467	0.000533975	Unchanged	Neither	FALSE	FALSE	21.5046	10.8892	17.6913	23.0759	6.75233	4.92904	5.55833	2.6516
Tmem63a	ENSMUSG00000026519	530.905	-2.38189	0.209694	-11.3539	7.08865e-30	1.24734e-28	Decreased	Neither	FALSE	FALSE	845.296	1089.91	867.915	776.504	131.188	136.37	185.278	214.78
Ephx1	ENSMUSG00000038776	1850.26	-2.18397	0.201627	-10.8305	2.46745e-27	3.83033e-26	Decreased	Neither	FALSE	FALSE	3328.25	2533.22	3238.55	3093.33	674.268	869.976	526.189	538.275
Nvl	ENSMUSG00000026516	1336.72	1.12329	0.123437	9.09984	9.04662e-20	9.30005e-19	Increased	Neither	FALSE	TRUE	829.581	705.818	933.477	883.807	1841.46	1776.1	1757.36	1966.16
Cnih4	ENSMUSG00000062169	864.39	2.02024	0.198062	10.1981	2.02143e-24	2.71302e-23	Increased	Neither	FALSE	FALSE	360.616	360.333	312.2	308.063	1509.63	1594.55	1525.76	943.971
Dnah14	ENSMUSG00000047369	842.478	-1.03807	0.198358	-5.23313	1.66659e-07	5.92817e-07	Unchanged	Neither	FALSE	FALSE	1182.75	1338.38	980.307	1048.8	432.149	469.081	695.718	592.633
Gm5533	ENSMUSG00000056699	16.0168	-3.90954	0.596681	-5.67234	1.40862e-08	5.61513e-08	Decreased	Neither	FALSE	FALSE	33.084	20.7885	17.6913	53.0746	0	1.64301	1.85278	0
Dusp10	ENSMUSG00000039384	907.548	-1.43538	0.314298	-4.56662	4.9566e-06	1.46812e-05	Decreased	Neither	FALSE	TRUE	1536.75	1256.22	1175.95	1397.25	826.678	435.399	292.739	339.405
4930532G15Rik	ENSMUSG00000097261	16.3648	-2.63308	0.44269	-5.77456	7.71563e-09	3.16934e-08	Decreased	Neither	FALSE	FALSE	34.7382	21.7784	24.976	34.6139	2.89386	4.10754	6.48472	1.3258
Eprs	ENSMUSG00000026615	4487.56	1.56213	0.327019	4.77685	1.78062e-06	5.5957e-06	Increased	Neither	FALSE	FALSE	1743.53	2650.03	2153.14	2169.14	4030.18	4057.42	9141.6	9955.44
Rrp15	ENSMUSG00000001305	980.546	1.74504	0.426371	4.09275	4.26288e-05	0.000111712	Increased	Neither	FALSE	FALSE	356.48	576.137	367.355	350.754	567.196	819.043	2398.42	2408.98
Pdcd5-ps	ENSMUSG00000102824	221.666	1.61423	0.304359	5.30126	1.15003e-07	4.16614e-07	Increased	Neither	FALSE	FALSE	138.953	108.892	86.3752	86.5347	433.114	381.179	365.924	172.354
Cenpf	ENSMUSG00000026605	103.102	4.28999	0.469074	8.95306	3.45753e-19	3.39776e-18	Increased	Neither	FALSE	FALSE	6.6168	3.95971	5.20333	12.6918	114.79	93.6518	272.358	315.541
Smyd2	ENSMUSG00000026603	107.084	2.72282	0.221252	12.2513	1.65301e-34	3.66506e-33	Increased	Neither	FALSE	FALSE	31.4298	33.6575	18.732	24.2297	208.358	186.482	188.057	165.725
Flvcr1	ENSMUSG00000066595	123.289	1.22745	0.241625	5.07806	3.81318e-07	1.30316e-06	Unchanged	Neither	FALSE	FALSE	65.3409	63.3553	94.7005	66.9201	158.197	193.054	125.989	218.757
[truncated: 4,196 more rows]

## Sheet: P1KO_vs_control_naive_DEG
Gene	Gene_ID	baseMean	log2FoldChange_P1KO_vs_control	lfcSE	stat	pvalue	padj	Change_upon_P1KO_activated	Altered_abundance_upon_activation_control	Altered_splicing_upon_P1KO_naive	Bound_by_PTBP1_in_3UTR	Naive_Ctrl_1_normalised_counts	Naive_Ctrl_2_normalised_counts	Naive_Ctrl_3_normalised_counts	Naive_Ctrl_4_normalised_counts	Naive_P1KO_1_normalised_counts	Naive_P1KO_2_normalised_counts	Naive_P1KO_3_normalised_counts	Naive_P1KO_4_normalised_counts
[truncated: 229 more rows]

[truncated: 5 more sheets: P1KO_vs_control_activated_DEG, Activated_vs_naive_control_all, Activated_vs_naive_P1KO_all, P1KO_vs_control_naive_all, P1KO_vs_control_activated_all]
